# Supplementary material for: Mechanism of action of curculigoside ameliorating osteoporosis: an analysis based on network pharmacology and experimental validation
Source: Front Endocrinol (Lausanne). 2025 Aug 21;16:1549471. doi: 10.3389/fendo.2025.1549471 (PMC12408278; doi:10.3389/fendo.2025.1549471)
Supplement: Supplementary file 3 [file Table1.xlsx]

## Sheet: Sheet1
	ID	Description	GeneRatio	BgRatio	pvalue	p.adjust	qvalue	geneID	Count
MF	GO:0070851	growth factor receptor binding	4/10	141/18352	6.76495e-07	3.68008e-05	1.16213e-05	VEGFA/IL6/FGF2/SRC	4
MF	GO:0005178	integrin binding	4/10	144/18352	7.36016e-07	3.68008e-05	1.16213e-05	EGFR/FGF2/KDR/SRC	4
MF	GO:0004713	protein tyrosine kinase activity	3/10	135/18352	4.49843e-05	0.00149948	0.000473519	EGFR/KDR/SRC	3
MF	GO:0008083	growth factor activity	3/10	162/18352	7.7422e-05	0.00193555	0.000611227	VEGFA/IL6/FGF2	3
MF	GO:0042056	chemoattractant activity	2/10	37/18352	0.000176179	0.00352358	0.00111271	VEGFA/FGF2	2
MF	GO:0005125	cytokine activity	3/10	235/18352	0.000232771	0.00387951	0.00122511	VEGFA/IL6/FGF2	3
MF	GO:0005126	cytokine receptor binding	3/10	271/18352	0.000353893	0.00505562	0.00159651	VEGFA/CASP3/IL6	3
MF	GO:0004714	transmembrane receptor protein tyrosine kinase activity	2/10	61/18352	0.00048073	0.00600912	0.00189762	EGFR/KDR	2
MF	GO:0045296	cadherin binding	3/10	332/18352	0.000640666	0.00711851	0.00224795	EGFR/KDR/SRC	3
MF	GO:0019199	transmembrane receptor protein kinase activity	2/10	80/18352	0.000825539	0.00825539	0.00260697	EGFR/KDR	2
MF	GO:0051117	ATPase binding	2/10	88/18352	0.000997728	0.00907026	0.00286429	EGFR/SRC	2
MF	GO:0004175	endopeptidase activity	3/10	440/18352	0.00144876	0.0115172	0.00363703	CASP3/MMP9/MMP3	3
MF	GO:0004222	metalloendopeptidase activity	2/10	108/18352	0.00149724	0.0115172	0.00363703	MMP9/MMP3	2
MF	GO:0048018	receptor ligand activity	3/10	487/18352	0.00193913	0.0133113	0.00420358	VEGFA/IL6/FGF2	3
MF	GO:0030546	signaling receptor activator activity	3/10	492/18352	0.0019967	0.0133113	0.00420358	VEGFA/IL6/FGF2	3
MF	GO:0019838	growth factor binding	2/10	136/18352	0.0023595	0.0147469	0.00465691	EGFR/KDR	2
MF	GO:0004252	serine-type endopeptidase activity	2/10	169/18352	0.00361389	0.0200772	0.00634016	MMP9/MMP3	2
MF	GO:0008201	heparin binding	2/10	169/18352	0.00361389	0.0200772	0.00634016	VEGFA/FGF2	2
MF	GO:0008236	serine-type peptidase activity	2/10	187/18352	0.00440413	0.0218558	0.00690185	MMP9/MMP3	2
MF	GO:0008237	metallopeptidase activity	2/10	189/18352	0.00449648	0.0218558	0.00690185	MMP9/MMP3	2
MF	GO:0017171	serine hydrolase activity	2/10	191/18352	0.00458973	0.0218558	0.00690185	MMP9/MMP3	2
MF	GO:0097199	cysteine-type endopeptidase activity involved in apoptotic signaling pathway	1/10	10/18352	0.00543699	0.0247136	0.00780429	CASP3	1
MF	GO:0004861	cyclin-dependent protein serine/threonine kinase inhibitor activity	1/10	12/18352	0.00652118	0.0267904	0.00846014	CASP3	1
MF	GO:0016004	phospholipase activator activity	1/10	12/18352	0.00652118	0.0267904	0.00846014	CASP3	1
MF	GO:0005539	glycosaminoglycan binding	2/10	232/18352	0.00669761	0.0267904	0.00846014	VEGFA/FGF2	2
MF	GO:0070700	BMP receptor binding	1/10	13/18352	0.00706289	0.0271516	0.0085742	SRC	1
MF	GO:0005172	vascular endothelial growth factor receptor binding	1/10	14/18352	0.00760432	0.0271516	0.0085742	VEGFA	1
MF	GO:0060229	lipase activator activity	1/10	14/18352	0.00760432	0.0271516	0.0085742	CASP3	1
MF	GO:0005161	platelet-derived growth factor receptor binding	1/10	15/18352	0.00814549	0.0271516	0.0085742	VEGFA	1
MF	GO:0097153	cysteine-type endopeptidase activity involved in apoptotic process	1/10	15/18352	0.00814549	0.0271516	0.0085742	CASP3	1
MF	GO:1901681	sulfur compound binding	2/10	262/18352	0.0084717	0.0273281	0.00862992	VEGFA/FGF2	2
BP	GO:0000302	response to reactive oxygen species	6/10	235/18866	7.05965e-10	1.00812e-06	2.98735e-07	EGFR/CASP3/IL6/MMP9/SRC/MMP3	6
BP	GO:0038083	peptidyl-tyrosine autophosphorylation	4/10	41/18866	3.99244e-09	2.8506e-06	8.44715e-07	VEGFA/EGFR/KDR/SRC	4
BP	GO:0062197	cellular response to chemical stress	6/10	360/18866	9.11904e-09	4.34066e-06	1.28626e-06	EGFR/CASP3/IL6/MMP9/SRC/MMP3	6
BP	GO:0034614	cellular response to reactive oxygen species	5/10	170/18866	1.36087e-08	4.62596e-06	1.37081e-06	EGFR/IL6/MMP9/SRC/MMP3	5
BP	GO:0010634	positive regulation of epithelial cell migration	5/10	176/18866	1.61973e-08	4.62596e-06	1.37081e-06	VEGFA/FGF2/MMP9/KDR/SRC	5
BP	GO:0006979	response to oxidative stress	6/10	458/18866	3.83144e-08	9.11882e-06	2.70217e-06	EGFR/CASP3/IL6/MMP9/SRC/MMP3	6
BP	GO:2001028	positive regulation of endothelial cell chemotaxis	3/10	15/18866	4.86321e-08	9.43615e-06	2.79621e-06	VEGFA/FGF2/KDR	3
BP	GO:0150076	neuroinflammatory response	4/10	77/18866	5.28636e-08	9.43615e-06	2.79621e-06	EGFR/IL6/MMP9/MMP3	4
BP	GO:0048661	positive regulation of smooth muscle cell proliferation	4/10	103/18866	1.71568e-07	2.72221e-05	8.0667e-06	EGFR/IL6/FGF2/MMP9	4
BP	GO:0010632	regulation of epithelial cell migration	5/10	301/18866	2.36046e-07	3.18248e-05	9.4306e-06	VEGFA/FGF2/MMP9/KDR/SRC	5
BP	GO:2001026	regulation of endothelial cell chemotaxis	3/10	25/18866	2.45149e-07	3.18248e-05	9.4306e-06	VEGFA/FGF2/KDR	3
BP	GO:0034599	cellular response to oxidative stress	5/10	310/18866	2.73226e-07	3.25139e-05	9.6348e-06	EGFR/IL6/MMP9/SRC/MMP3	5
BP	GO:0060562	epithelial tube morphogenesis	5/10	331/18866	3.7819e-07	4.15427e-05	1.23103e-05	VEGFA/CASP3/FGF2/KDR/SRC	5
BP	GO:0035767	endothelial cell chemotaxis	3/10	32/18866	5.27639e-07	5.1418e-05	1.52367e-05	VEGFA/FGF2/KDR	3
BP	GO:0010631	epithelial cell migration	5/10	365/18866	6.13707e-07	5.1418e-05	1.52367e-05	VEGFA/FGF2/MMP9/KDR/SRC	5
BP	GO:0090132	epithelium migration	5/10	368/18866	6.3906e-07	5.1418e-05	1.52367e-05	VEGFA/FGF2/MMP9/KDR/SRC	5
BP	GO:0050921	positive regulation of chemotaxis	4/10	144/18866	6.5968e-07	5.1418e-05	1.52367e-05	VEGFA/IL6/FGF2/KDR	4
BP	GO:0018108	peptidyl-tyrosine phosphorylation	5/10	374/18866	6.92257e-07	5.1418e-05	1.52367e-05	VEGFA/EGFR/IL6/KDR/SRC	5
BP	GO:0090130	tissue migration	5/10	374/18866	6.92257e-07	5.1418e-05	1.52367e-05	VEGFA/FGF2/MMP9/KDR/SRC	5
BP	GO:0018212	peptidyl-tyrosine modification	5/10	377/18866	7.2014e-07	5.1418e-05	1.52367e-05	VEGFA/EGFR/IL6/KDR/SRC	5
BP	GO:0090050	positive regulation of cell migration involved in sprouting angiogenesis	3/10	37/18866	8.25413e-07	5.46273e-05	1.61877e-05	VEGFA/FGF2/KDR	3
BP	GO:0048754	branching morphogenesis of an epithelial tube	4/10	155/18866	8.85713e-07	5.46273e-05	1.61877e-05	VEGFA/FGF2/KDR/SRC	4
BP	GO:0030198	extracellular matrix organization	5/10	395/18866	9.06717e-07	5.46273e-05	1.61877e-05	IL6/FGF2/MMP9/KDR/MMP3	5
BP	GO:0043062	extracellular structure organization	5/10	396/18866	9.18106e-07	5.46273e-05	1.61877e-05	IL6/FGF2/MMP9/KDR/MMP3	5
BP	GO:0031960	response to corticosteroid	4/10	164/18866	1.10988e-06	6.33966e-05	1.87863e-05	EGFR/CASP3/IL6/SRC	4
BP	GO:0045124	regulation of bone resorption	3/10	43/18866	1.3088e-06	6.7648e-05	2.00461e-05	EGFR/IL6/SRC	3
BP	GO:0150077	regulation of neuroinflammatory response	3/10	43/18866	1.3088e-06	6.7648e-05	2.00461e-05	IL6/MMP9/MMP3	3
BP	GO:0050714	positive regulation of protein secretion	4/10	172/18866	1.34238e-06	6.7648e-05	2.00461e-05	GAPDH/EGFR/IL6/SRC	4
BP	GO:0048660	regulation of smooth muscle cell proliferation	4/10	173/18866	1.3738e-06	6.7648e-05	2.00461e-05	EGFR/IL6/FGF2/MMP9	4
BP	GO:0048659	smooth muscle cell proliferation	4/10	175/18866	1.43828e-06	6.84623e-05	2.02874e-05	EGFR/IL6/FGF2/MMP9	4
BP	GO:0050673	epithelial cell proliferation	5/10	453/18866	1.7813e-06	8.20548e-05	2.43152e-05	VEGFA/EGFR/IL6/FGF2/KDR	5
BP	GO:0061138	morphogenesis of a branching epithelium	4/10	187/18866	1.87367e-06	8.36124e-05	2.47768e-05	VEGFA/FGF2/KDR/SRC	4
BP	GO:0046850	regulation of bone remodeling	3/10	50/18866	2.07459e-06	8.92434e-05	2.64454e-05	EGFR/IL6/SRC	3
BP	GO:0002793	positive regulation of peptide secretion	4/10	193/18866	2.12484e-06	8.92434e-05	2.64454e-05	GAPDH/EGFR/IL6/SRC	4
BP	GO:0001667	ameboidal-type cell migration	5/10	481/18866	2.3922e-06	9.63967e-05	2.85651e-05	VEGFA/FGF2/MMP9/KDR/SRC	5
BP	GO:0051054	positive regulation of DNA metabolic process	4/10	200/18866	2.4486e-06	9.63967e-05	2.85651e-05	EGFR/IL6/FGF2/SRC	4
BP	GO:0001763	morphogenesis of a branching structure	4/10	201/18866	2.49767e-06	9.63967e-05	2.85651e-05	VEGFA/FGF2/KDR/SRC	4
BP	GO:0050679	positive regulation of epithelial cell proliferation	4/10	211/18866	3.02963e-06	0.00011385	3.37372e-05	VEGFA/EGFR/FGF2/KDR	4
BP	GO:0070374	positive regulation of ERK1 and ERK2 cascade	4/10	215/18866	3.26438e-06	0.000119527	3.54192e-05	EGFR/FGF2/KDR/SRC	4
BP	GO:0051893	regulation of focal adhesion assembly	3/10	63/18866	4.18807e-06	0.00014258	4.22505e-05	VEGFA/KDR/SRC	3
BP	GO:0090109	regulation of cell-substrate junction assembly	3/10	63/18866	4.18807e-06	0.00014258	4.22505e-05	VEGFA/KDR/SRC	3
BP	GO:0050920	regulation of chemotaxis	4/10	229/18866	4.19352e-06	0.00014258	4.22505e-05	VEGFA/IL6/FGF2/KDR	4
BP	GO:0045453	bone resorption	3/10	64/18866	4.39282e-06	0.000145882	4.32292e-05	EGFR/IL6/SRC	3
BP	GO:0046777	protein autophosphorylation	4/10	237/18866	4.80538e-06	0.000153018	4.53436e-05	VEGFA/EGFR/KDR/SRC	4
BP	GO:0150116	regulation of cell-substrate junction organization	3/10	66/18866	4.82199e-06	0.000153018	4.53436e-05	VEGFA/KDR/SRC	3
BP	GO:0050918	positive chemotaxis	3/10	67/18866	5.04661e-06	0.000153331	4.54365e-05	VEGFA/FGF2/KDR	3
BP	GO:1903672	positive regulation of sprouting angiogenesis	3/10	67/18866	5.04661e-06	0.000153331	4.54365e-05	VEGFA/FGF2/KDR	3
BP	GO:0033002	muscle cell proliferation	4/10	244/18866	5.39302e-06	0.000160442	4.75437e-05	EGFR/IL6/FGF2/MMP9	4
BP	GO:0042698	ovulation cycle	3/10	69/18866	5.51644e-06	0.000160765	4.76393e-05	EGFR/CASP3/SRC	3
BP	GO:0010951	negative regulation of endopeptidase activity	4/10	258/18866	6.7263e-06	0.000192103	5.69257e-05	VEGFA/GAPDH/MMP9/SRC	4
BP	GO:0001894	tissue homeostasis	4/10	261/18866	7.04112e-06	0.000197151	5.84217e-05	VEGFA/EGFR/IL6/SRC	4
BP	GO:0050730	regulation of peptidyl-tyrosine phosphorylation	4/10	263/18866	7.25699e-06	0.000198485	5.88169e-05	VEGFA/EGFR/IL6/SRC	4
BP	GO:0043406	positive regulation of MAP kinase activity	4/10	264/18866	7.36674e-06	0.000198485	5.88169e-05	VEGFA/EGFR/FGF2/SRC	4
BP	GO:0010466	negative regulation of peptidase activity	4/10	272/18866	8.28965e-06	0.000215572	6.38803e-05	VEGFA/GAPDH/MMP9/SRC	4
BP	GO:0043536	positive regulation of blood vessel endothelial cell migration	3/10	79/18866	8.30285e-06	0.000215572	6.38803e-05	VEGFA/FGF2/KDR	3
BP	GO:0043491	protein kinase B signaling	4/10	278/18866	9.03606e-06	0.00023042	6.828e-05	EGFR/FGF2/KDR/SRC	4
BP	GO:0022617	extracellular matrix disassembly	3/10	82/18866	9.29053e-06	0.000232752	6.89712e-05	IL6/MMP9/MMP3	3
BP	GO:0048041	focal adhesion assembly	3/10	83/18866	9.63624e-06	0.000237251	7.03043e-05	VEGFA/KDR/SRC	3
BP	GO:0043154	negative regulation of cysteine-type endopeptidase activity involved in apoptotic process	3/10	85/18866	1.0353e-05	0.000250577	7.42532e-05	VEGFA/MMP9/SRC	3
BP	GO:0090049	regulation of cell migration involved in sprouting angiogenesis	3/10	87/18866	1.11041e-05	0.000264277	7.8313e-05	VEGFA/FGF2/KDR	3
BP	GO:0010749	regulation of nitric oxide mediated signal transduction	2/10	10/18866	1.13537e-05	0.000265787	7.87605e-05	VEGFA/EGFR	2
BP	GO:0034103	regulation of tissue remodeling	3/10	91/18866	1.27126e-05	0.000288153	8.53881e-05	EGFR/IL6/SRC	3
BP	GO:0046849	bone remodeling	3/10	91/18866	1.27126e-05	0.000288153	8.53881e-05	EGFR/IL6/SRC	3
BP	GO:0070372	regulation of ERK1 and ERK2 cascade	4/10	306/18866	1.31955e-05	0.000291098	8.62609e-05	EGFR/FGF2/KDR/SRC	4
BP	GO:2000117	negative regulation of cysteine-type endopeptidase activity	3/10	93/18866	1.35716e-05	0.000291098	8.62609e-05	VEGFA/MMP9/SRC	3
BP	GO:1903800	positive regulation of production of miRNAs involved in gene silencing by miRNA	2/10	11/18866	1.38728e-05	0.000291098	8.62609e-05	EGFR/IL6	2
BP	GO:0016236	macroautophagy	4/10	310/18866	1.38883e-05	0.000291098	8.62609e-05	GAPDH/CASP3/KDR/SRC	4
BP	GO:0018105	peptidyl-serine phosphorylation	4/10	310/18866	1.38883e-05	0.000291098	8.62609e-05	VEGFA/EGFR/IL6/SRC	4
BP	GO:0060326	cell chemotaxis	4/10	311/18866	1.40657e-05	0.000291098	8.62609e-05	VEGFA/IL6/FGF2/KDR	4
BP	GO:1903532	positive regulation of secretion by cell	4/10	313/18866	1.44254e-05	0.000294278	8.7203e-05	GAPDH/EGFR/IL6/SRC	4
BP	GO:0048010	vascular endothelial growth factor receptor signaling pathway	3/10	98/18866	1.58848e-05	0.000319486	9.46731e-05	VEGFA/KDR/SRC	3
BP	GO:0007044	cell-substrate junction assembly	3/10	99/18866	1.63767e-05	0.000324804	9.62488e-05	VEGFA/KDR/SRC	3
BP	GO:0070371	ERK1 and ERK2 cascade	4/10	325/18866	1.67283e-05	0.000325708	9.65168e-05	EGFR/FGF2/KDR/SRC	4
BP	GO:0008585	female gonad development	3/10	100/18866	1.68784e-05	0.000325708	9.65168e-05	VEGFA/CASP3/SRC	3
BP	GO:0000079	regulation of cyclin-dependent protein serine/threonine kinase activity	3/10	102/18866	1.79123e-05	0.000333384	9.87913e-05	EGFR/CASP3/SRC	3
BP	GO:0150115	cell-substrate junction organization	3/10	102/18866	1.79123e-05	0.000333384	9.87913e-05	VEGFA/KDR/SRC	3
BP	GO:0032147	activation of protein kinase activity	4/10	331/18866	1.79766e-05	0.000333384	9.87913e-05	VEGFA/EGFR/FGF2/SRC	4
BP	GO:0018209	peptidyl-serine modification	4/10	333/18866	1.84076e-05	0.000333401	9.87965e-05	VEGFA/EGFR/IL6/SRC	4
BP	GO:0002042	cell migration involved in sprouting angiogenesis	3/10	103/18866	1.84445e-05	0.000333401	9.87965e-05	VEGFA/FGF2/KDR	3
BP	GO:0046545	development of primary female sexual characteristics	3/10	105/18866	1.954e-05	0.000348789	0.000103356	VEGFA/CASP3/SRC	3
BP	GO:0051047	positive regulation of secretion	4/10	340/18866	1.99763e-05	0.000350096	0.000103744	GAPDH/EGFR/IL6/SRC	4
BP	GO:1904029	regulation of cyclin-dependent protein kinase activity	3/10	106/18866	2.01035e-05	0.000350096	0.000103744	EGFR/CASP3/SRC	3
BP	GO:0043405	regulation of MAP kinase activity	4/10	342/18866	2.04421e-05	0.000351702	0.00010422	VEGFA/EGFR/FGF2/SRC	4
BP	GO:0071902	positive regulation of protein serine/threonine kinase activity	4/10	345/18866	2.11557e-05	0.000359481	0.000106525	VEGFA/EGFR/FGF2/SRC	4
BP	GO:0048545	response to steroid hormone	4/10	346/18866	2.13977e-05	0.000359481	0.000106525	EGFR/CASP3/IL6/SRC	4
BP	GO:0033138	positive regulation of peptidyl-serine phosphorylation	3/10	109/18866	2.18582e-05	0.000362948	0.000107552	VEGFA/EGFR/IL6	3
BP	GO:0050708	regulation of protein secretion	4/10	352/18866	2.28924e-05	0.000375751	0.000111346	GAPDH/EGFR/IL6/SRC	4
BP	GO:0051222	positive regulation of protein transport	4/10	354/18866	2.34073e-05	0.000379837	0.000112557	GAPDH/EGFR/IL6/SRC	4
BP	GO:0001938	positive regulation of endothelial cell proliferation	3/10	113/18866	2.43509e-05	0.000386368	0.000114492	VEGFA/FGF2/KDR	3
BP	GO:0032963	collagen metabolic process	3/10	113/18866	2.43509e-05	0.000386368	0.000114492	IL6/MMP9/MMP3	3
BP	GO:0051052	regulation of DNA metabolic process	4/10	365/18866	2.63939e-05	0.000414181	0.000122734	EGFR/IL6/FGF2/SRC	4
BP	GO:0045861	negative regulation of proteolysis	4/10	369/18866	2.75466e-05	0.000427485	0.000126676	VEGFA/GAPDH/MMP9/SRC	4
BP	GO:1904951	positive regulation of establishment of protein localization	4/10	370/18866	2.78404e-05	0.000427485	0.000126676	GAPDH/EGFR/IL6/SRC	4
BP	GO:0046660	female sex differentiation	3/10	119/18866	2.84304e-05	0.0004319	0.000127985	VEGFA/CASP3/SRC	3
BP	GO:0002791	regulation of peptide secretion	4/10	381/18866	3.12279e-05	0.000466864	0.000138345	GAPDH/EGFR/IL6/SRC	4
BP	GO:0007173	epidermal growth factor receptor signaling pathway	3/10	123/18866	3.13858e-05	0.000466864	0.000138345	EGFR/MMP9/SRC	3
BP	GO:0022612	gland morphogenesis	3/10	124/18866	3.2155e-05	0.000473375	0.000140275	EGFR/IL6/SRC	3
BP	GO:0001952	regulation of cell-matrix adhesion	3/10	125/18866	3.29365e-05	0.000479932	0.000142218	VEGFA/KDR/SRC	3
BP	GO:0014066	regulation of phosphatidylinositol 3-kinase signaling	3/10	127/18866	3.45368e-05	0.000498168	0.000147622	EGFR/KDR/SRC	3
BP	GO:0050678	regulation of epithelial cell proliferation	4/10	395/18866	3.59673e-05	0.000513613	0.000152198	VEGFA/EGFR/FGF2/KDR	4
BP	GO:0001101	response to acid chemical	3/10	132/18866	3.87597e-05	0.000539344	0.000159823	VEGFA/EGFR/CASP3	3
BP	GO:0010595	positive regulation of endothelial cell migration	3/10	132/18866	3.87597e-05	0.000539344	0.000159823	VEGFA/FGF2/KDR	3
BP	GO:0045765	regulation of angiogenesis	4/10	403/18866	3.89023e-05	0.000539344	0.000159823	VEGFA/IL6/FGF2/KDR	4
BP	GO:0050727	regulation of inflammatory response	4/10	425/18866	4.7883e-05	0.000657471	0.000194828	EGFR/IL6/MMP9/MMP3	4
BP	GO:0045785	positive regulation of cell adhesion	4/10	428/18866	4.92162e-05	0.00066934	0.000198345	VEGFA/IL6/KDR/SRC	4
BP	GO:0030099	myeloid cell differentiation	4/10	431/18866	5.05764e-05	0.000678245	0.000200984	VEGFA/CASP3/MMP9/SRC	4
BP	GO:0033135	regulation of peptidyl-serine phosphorylation	3/10	145/18866	5.12958e-05	0.000678245	0.000200984	VEGFA/EGFR/IL6	3
BP	GO:0038127	ERBB signaling pathway	3/10	145/18866	5.12958e-05	0.000678245	0.000200984	EGFR/MMP9/SRC	3
BP	GO:0052548	regulation of endopeptidase activity	4/10	434/18866	5.19641e-05	0.000679512	0.000201359	VEGFA/GAPDH/MMP9/SRC	4
BP	GO:0042542	response to hydrogen peroxide	3/10	146/18866	5.23573e-05	0.000679512	0.000201359	CASP3/IL6/SRC	3
BP	GO:0061042	vascular wound healing	2/10	21/18866	5.28192e-05	0.000679512	0.000201359	VEGFA/KDR	2
BP	GO:0051384	response to glucocorticoid	3/10	147/18866	5.34332e-05	0.000681273	0.000201881	EGFR/CASP3/IL6	3
BP	GO:0022407	regulation of cell-cell adhesion	4/10	439/18866	5.43389e-05	0.000682978	0.000202386	VEGFA/CASP3/IL6/SRC	4
BP	GO:1903670	regulation of sprouting angiogenesis	3/10	148/18866	5.45235e-05	0.000682978	0.000202386	VEGFA/FGF2/KDR	3
BP	GO:0048608	reproductive structure development	4/10	443/18866	5.62954e-05	0.000693016	0.000205361	VEGFA/EGFR/CASP3/SRC	4
BP	GO:0048732	gland development	4/10	443/18866	5.62954e-05	0.000693016	0.000205361	VEGFA/EGFR/IL6/SRC	4
BP	GO:1901342	regulation of vasculature development	4/10	444/18866	5.67925e-05	0.00069316	0.000205403	VEGFA/IL6/FGF2/KDR	4
BP	GO:0051900	regulation of mitochondrial depolarization	2/10	22/18866	5.80847e-05	0.000699638	0.000207323	KDR/SRC	2
BP	GO:0061458	reproductive system development	4/10	447/18866	5.83032e-05	0.000699638	0.000207323	VEGFA/EGFR/CASP3/SRC	4
BP	GO:0002262	myeloid cell homeostasis	3/10	154/18866	6.13733e-05	0.000724306	0.000214633	VEGFA/CASP3/IL6	3
BP	GO:0014065	phosphatidylinositol 3-kinase signaling	3/10	154/18866	6.13733e-05	0.000724306	0.000214633	EGFR/KDR/SRC	3
BP	GO:0035162	embryonic hemopoiesis	2/10	23/18866	6.35986e-05	0.000738364	0.000218799	VEGFA/KDR	2
BP	GO:1903798	regulation of production of miRNAs involved in gene silencing by miRNA	2/10	23/18866	6.35986e-05	0.000738364	0.000218799	EGFR/IL6	2
BP	GO:0009306	protein secretion	4/10	462/18866	6.63036e-05	0.000763561	0.000226265	GAPDH/EGFR/IL6/SRC	4
BP	GO:0035592	establishment of protein localization to extracellular region	4/10	463/18866	6.68641e-05	0.000763856	0.000226353	GAPDH/EGFR/IL6/SRC	4
BP	GO:0052547	regulation of peptidase activity	4/10	466/18866	6.85666e-05	0.000773805	0.000229301	VEGFA/GAPDH/MMP9/SRC	4
BP	GO:0051882	mitochondrial depolarization	2/10	24/18866	6.93606e-05	0.000773805	0.000229301	KDR/SRC	2
BP	GO:2000637	positive regulation of gene silencing by miRNA	2/10	24/18866	6.93606e-05	0.000773805	0.000229301	EGFR/IL6	2
BP	GO:0060249	anatomical structure homeostasis	4/10	469/18866	7.03007e-05	0.000778212	0.000230607	VEGFA/EGFR/IL6/SRC	4
BP	GO:0071692	protein localization to extracellular region	4/10	470/18866	7.08858e-05	0.000778653	0.000230737	GAPDH/EGFR/IL6/SRC	4
BP	GO:0051346	negative regulation of hydrolase activity	4/10	473/18866	7.26626e-05	0.000791392	0.000234513	VEGFA/GAPDH/MMP9/SRC	4
BP	GO:0043535	regulation of blood vessel endothelial cell migration	3/10	164/18866	7.40043e-05	0.000791392	0.000234513	VEGFA/FGF2/KDR	3
BP	GO:0050927	positive regulation of positive chemotaxis	2/10	25/18866	7.53707e-05	0.000791392	0.000234513	VEGFA/KDR	2
BP	GO:0051894	positive regulation of focal adhesion assembly	2/10	25/18866	7.53707e-05	0.000791392	0.000234513	VEGFA/KDR	2
BP	GO:0060148	positive regulation of posttranscriptional gene silencing	2/10	25/18866	7.53707e-05	0.000791392	0.000234513	EGFR/IL6	2
BP	GO:0070920	regulation of production of small RNA involved in gene silencing by RNA	2/10	25/18866	7.53707e-05	0.000791392	0.000234513	EGFR/IL6	2
BP	GO:0006309	apoptotic DNA fragmentation	2/10	26/18866	8.16285e-05	0.000844677	0.000250302	CASP3/IL6	2
BP	GO:0050926	regulation of positive chemotaxis	2/10	26/18866	8.16285e-05	0.000844677	0.000250302	VEGFA/KDR	2
BP	GO:0030856	regulation of epithelial cell differentiation	3/10	171/18866	8.37901e-05	0.000860807	0.000255082	VEGFA/FGF2/MMP9	3
BP	GO:0031954	positive regulation of protein autophosphorylation	2/10	27/18866	8.81338e-05	0.00089259	0.0002645	VEGFA/SRC	2
BP	GO:0048143	astrocyte activation	2/10	27/18866	8.81338e-05	0.00089259	0.0002645	EGFR/IL6	2
BP	GO:0016241	regulation of macroautophagy	3/10	176/18866	9.12754e-05	0.000917897	0.000271999	GAPDH/CASP3/KDR	3
BP	GO:0030324	lung development	3/10	177/18866	9.28232e-05	0.000926934	0.000274677	VEGFA/EGFR/FGF2	3
BP	GO:0048771	tissue remodeling	3/10	178/18866	9.43881e-05	0.00092956	0.000275456	EGFR/IL6/SRC	3
BP	GO:0051897	positive regulation of protein kinase B signaling	3/10	178/18866	9.43881e-05	0.00092956	0.000275456	EGFR/FGF2/SRC	3
BP	GO:0030323	respiratory tube development	3/10	181/18866	9.91862e-05	0.000970122	0.000287475	VEGFA/EGFR/FGF2	3
BP	GO:0007263	nitric oxide mediated signal transduction	2/10	29/18866	0.000101886	0.000983066	0.000291311	VEGFA/EGFR	2
BP	GO:0150117	positive regulation of cell-substrate junction organization	2/10	29/18866	0.000101886	0.000983066	0.000291311	VEGFA/KDR	2
BP	GO:0001936	regulation of endothelial cell proliferation	3/10	184/18866	0.000104141	0.000998079	0.00029576	VEGFA/FGF2/KDR	3
BP	GO:0060055	angiogenesis involved in wound healing	2/10	30/18866	0.000109133	0.00103895	0.00030787	VEGFA/KDR	2
BP	GO:0043534	blood vessel endothelial cell migration	3/10	189/18866	0.000112755	0.00106632	0.000315982	VEGFA/FGF2/KDR	3
BP	GO:0003018	vascular process in circulatory system	3/10	190/18866	0.000114532	0.001076	0.00031885	VEGFA/EGFR/SRC	3
BP	GO:0045737	positive regulation of cyclin-dependent protein serine/threonine kinase activity	2/10	31/18866	0.000116627	0.00108851	0.000322558	EGFR/SRC	2
BP	GO:0048015	phosphatidylinositol-mediated signaling	3/10	192/18866	0.000118141	0.00109549	0.000324625	EGFR/KDR/SRC	3
BP	GO:0050731	positive regulation of peptidyl-tyrosine phosphorylation	3/10	195/18866	0.000123692	0.00112784	0.000334213	VEGFA/IL6/SRC	3
BP	GO:0038128	ERBB2 signaling pathway	2/10	32/18866	0.000124366	0.00112784	0.000334213	EGFR/SRC	2
BP	GO:0097421	liver regeneration	2/10	32/18866	0.000124366	0.00112784	0.000334213	EGFR/IL6	2
BP	GO:0002040	sprouting angiogenesis	3/10	196/18866	0.000125579	0.00112784	0.000334213	VEGFA/FGF2/KDR	3
BP	GO:0048017	inositol lipid-mediated signaling	3/10	196/18866	0.000125579	0.00112784	0.000334213	EGFR/KDR/SRC	3
BP	GO:0001935	endothelial cell proliferation	3/10	199/18866	0.000131355	0.00116666	0.000345716	VEGFA/FGF2/KDR	3
BP	GO:0043552	positive regulation of phosphatidylinositol 3-kinase activity	2/10	33/18866	0.000132353	0.00116666	0.000345716	FGF2/SRC	2
BP	GO:0048011	neurotrophin TRK receptor signaling pathway	2/10	33/18866	0.000132353	0.00116666	0.000345716	CASP3/SRC	2
BP	GO:1901888	regulation of cell junction assembly	3/10	200/18866	0.000133318	0.00116796	0.000346101	VEGFA/KDR/SRC	3
BP	GO:0000737	DNA catabolic process, endonucleolytic	2/10	34/18866	0.000140585	0.00120157	0.000356061	CASP3/IL6	2
BP	GO:0035633	maintenance of blood-brain barrier	2/10	34/18866	0.000140585	0.00120157	0.000356061	VEGFA/IL6	2
BP	GO:0050715	positive regulation of cytokine secretion	2/10	34/18866	0.000140585	0.00120157	0.000356061	GAPDH/SRC	2
BP	GO:0070102	interleukin-6-mediated signaling pathway	2/10	34/18866	0.000140585	0.00120157	0.000356061	IL6/SRC	2
BP	GO:0060541	respiratory system development	3/10	204/18866	0.000141362	0.00120157	0.000356061	VEGFA/EGFR/FGF2	3
BP	GO:0030262	apoptotic nuclear changes	2/10	35/18866	0.000149063	0.00125026	0.000370489	CASP3/IL6	2
BP	GO:1904031	positive regulation of cyclin-dependent protein kinase activity	2/10	35/18866	0.000149063	0.00125026	0.000370489	EGFR/SRC	2
BP	GO:0045766	positive regulation of angiogenesis	3/10	208/18866	0.000149716	0.00125026	0.000370489	VEGFA/FGF2/KDR	3
BP	GO:0002573	myeloid leukocyte differentiation	3/10	210/18866	0.000154012	0.00127866	0.000378903	VEGFA/MMP9/SRC	3
BP	GO:0001569	branching involved in blood vessel morphogenesis	2/10	36/18866	0.000157787	0.00129987	0.000385188	VEGFA/KDR	2
BP	GO:0051701	interaction with host	3/10	212/18866	0.000158387	0.00129987	0.000385188	GAPDH/EGFR/SRC	3
BP	GO:0043281	regulation of cysteine-type endopeptidase activity involved in apoptotic process	3/10	215/18866	0.000165101	0.00134535	0.000398668	VEGFA/MMP9/SRC	3
BP	GO:0006921	cellular component disassembly involved in execution phase of apoptosis	2/10	37/18866	0.000166756	0.00134535	0.000398668	CASP3/IL6	2
BP	GO:0090218	positive regulation of lipid kinase activity	2/10	37/18866	0.000166756	0.00134535	0.000398668	FGF2/SRC	2
BP	GO:0010810	regulation of cell-substrate adhesion	3/10	217/18866	0.000169678	0.00136124	0.000403375	VEGFA/KDR/SRC	3
BP	GO:0071276	cellular response to cadmium ion	2/10	38/18866	0.000175971	0.00140383	0.000415996	EGFR/MMP9	2
BP	GO:0071241	cellular response to inorganic substance	3/10	221/18866	0.00017908	0.0014207	0.000420996	EGFR/MMP9/MMP3	3
BP	GO:0008406	gonad development	3/10	223/18866	0.000183906	0.00145093	0.000429952	VEGFA/CASP3/SRC	3
BP	GO:0038179	neurotrophin signaling pathway	2/10	39/18866	0.00018543	0.00145491	0.000431133	CASP3/SRC	2
BP	GO:0045137	development of primary sexual characteristics	3/10	229/18866	0.00019889	0.00155199	0.000459901	VEGFA/CASP3/SRC	3
BP	GO:0007160	cell-matrix adhesion	3/10	230/18866	0.000201462	0.00156352	0.000463316	VEGFA/KDR/SRC	3
BP	GO:1904018	positive regulation of vasculature development	3/10	235/18866	0.000214648	0.00165685	0.000490973	VEGFA/FGF2/KDR	3
BP	GO:0010594	regulation of endothelial cell migration	3/10	238/18866	0.000222823	0.0017107	0.000506932	VEGFA/FGF2/KDR	3
BP	GO:2000116	regulation of cysteine-type endopeptidase activity	3/10	239/18866	0.000225592	0.00171446	0.000508046	VEGFA/MMP9/SRC	3
BP	GO:0006308	DNA catabolic process	2/10	43/18866	0.000225714	0.00171446	0.000508046	CASP3/IL6	2
BP	GO:0014002	astrocyte development	2/10	45/18866	0.00024732	0.00185881	0.000550819	EGFR/IL6	2
BP	GO:0043114	regulation of vascular permeability	2/10	45/18866	0.00024732	0.00185881	0.000550819	VEGFA/SRC	2
BP	GO:0010863	positive regulation of phospholipase C activity	2/10	46/18866	0.000258489	0.00193258	0.000572679	EGFR/FGF2	2
BP	GO:0051896	regulation of protein kinase B signaling	3/10	253/18866	0.000266743	0.00197651	0.000585697	EGFR/FGF2/SRC	3
BP	GO:0022602	ovulation cycle process	2/10	47/18866	0.000269901	0.00197651	0.000585697	CASP3/SRC	2
BP	GO:0030225	macrophage differentiation	2/10	47/18866	0.000269901	0.00197651	0.000585697	VEGFA/MMP9	2
BP	GO:0030574	collagen catabolic process	2/10	47/18866	0.000269901	0.00197651	0.000585697	MMP9/MMP3	2
BP	GO:0048872	homeostasis of number of cells	3/10	256/18866	0.000276152	0.00201196	0.000596203	VEGFA/CASP3/IL6	3
BP	GO:0031334	positive regulation of protein-containing complex assembly	3/10	257/18866	0.000279335	0.00202042	0.000598708	VEGFA/SRC/MMP3	3
BP	GO:0031952	regulation of protein autophosphorylation	2/10	48/18866	0.000281556	0.00202042	0.000598708	VEGFA/SRC	2
BP	GO:1900274	regulation of phospholipase C activity	2/10	48/18866	0.000281556	0.00202042	0.000598708	EGFR/FGF2	2
BP	GO:0003254	regulation of membrane depolarization	2/10	49/18866	0.000293455	0.00208484	0.000617799	KDR/SRC	2
BP	GO:0035196	production of miRNAs involved in gene silencing by miRNA	2/10	49/18866	0.000293455	0.00208484	0.000617799	EGFR/IL6	2
BP	GO:1903727	positive regulation of phospholipid metabolic process	2/10	50/18866	0.000305595	0.00214971	0.00063702	FGF2/SRC	2
BP	GO:1904707	positive regulation of vascular associated smooth muscle cell proliferation	2/10	50/18866	0.000305595	0.00214971	0.00063702	FGF2/MMP9	2
BP	GO:0038084	vascular endothelial growth factor signaling pathway	2/10	51/18866	0.000317979	0.00220424	0.000653181	VEGFA/KDR	2
BP	GO:0071354	cellular response to interleukin-6	2/10	51/18866	0.000317979	0.00220424	0.000653181	IL6/SRC	2
BP	GO:1903587	regulation of blood vessel endothelial cell proliferation involved in sprouting angiogenesis	2/10	51/18866	0.000317979	0.00220424	0.000653181	VEGFA/FGF2	2
BP	GO:0045927	positive regulation of growth	3/10	274/18866	0.000337153	0.00232586	0.000689221	VEGFA/EGFR/FGF2	3
BP	GO:0045165	cell fate commitment	3/10	278/18866	0.000351796	0.00241326	0.00071512	CASP3/IL6/FGF2	3
BP	GO:0030857	negative regulation of epithelial cell differentiation	2/10	54/18866	0.000356582	0.00241326	0.00071512	VEGFA/MMP9	2
BP	GO:0031050	dsRNA processing	2/10	54/18866	0.000356582	0.00241326	0.00071512	EGFR/IL6	2
BP	GO:0070918	production of small RNA involved in gene silencing by RNA	2/10	54/18866	0.000356582	0.00241326	0.00071512	EGFR/IL6	2
BP	GO:0007548	sex differentiation	3/10	280/18866	0.00035927	0.00241999	0.000717114	VEGFA/CASP3/SRC	3
BP	GO:0001954	positive regulation of cell-matrix adhesion	2/10	55/18866	0.000369933	0.00246196	0.00072955	VEGFA/KDR	2
BP	GO:0070741	response to interleukin-6	2/10	55/18866	0.000369933	0.00246196	0.00072955	IL6/SRC	2
BP	GO:0001822	kidney development	3/10	283/18866	0.000370673	0.00246196	0.00072955	VEGFA/FGF2/MMP9	3
BP	GO:0043542	endothelial cell migration	3/10	286/18866	0.000382308	0.00251227	0.000744458	VEGFA/FGF2/KDR	3
BP	GO:0090183	regulation of kidney development	2/10	56/18866	0.000383526	0.00251227	0.000744458	VEGFA/MMP9	2
BP	GO:1904645	response to amyloid-beta	2/10	56/18866	0.000383526	0.00251227	0.000744458	MMP9/MMP3	2
BP	GO:0001541	ovarian follicle development	2/10	57/18866	0.00039736	0.00257289	0.000762423	VEGFA/SRC	2
BP	GO:0042743	hydrogen peroxide metabolic process	2/10	57/18866	0.00039736	0.00257289	0.000762423	EGFR/MMP3	2
BP	GO:0097193	intrinsic apoptotic signaling pathway	3/10	290/18866	0.000398186	0.00257289	0.000762423	CASP3/MMP9/SRC	3
BP	GO:0072001	renal system development	3/10	292/18866	0.000406282	0.00261124	0.000773786	VEGFA/FGF2/MMP9	3
BP	GO:0002043	blood vessel endothelial cell proliferation involved in sprouting angiogenesis	2/10	58/18866	0.000411435	0.00261124	0.000773786	VEGFA/FGF2	2
BP	GO:0007566	embryo implantation	2/10	58/18866	0.000411435	0.00261124	0.000773786	VEGFA/MMP9	2
BP	GO:0043551	regulation of phosphatidylinositol 3-kinase activity	2/10	58/18866	0.000411435	0.00261124	0.000773786	FGF2/SRC	2
BP	GO:0031647	regulation of protein stability	3/10	296/18866	0.000422793	0.0026549	0.000786724	GAPDH/CASP3/SRC	3
BP	GO:0001658	branching involved in ureteric bud morphogenesis	2/10	59/18866	0.000425751	0.0026549	0.000786724	VEGFA/FGF2	2
BP	GO:0048008	platelet-derived growth factor receptor signaling pathway	2/10	59/18866	0.000425751	0.0026549	0.000786724	VEGFA/SRC	2
BP	GO:0050707	regulation of cytokine secretion	2/10	59/18866	0.000425751	0.0026549	0.000786724	GAPDH/SRC	2
BP	GO:0061900	glial cell activation	2/10	60/18866	0.000440307	0.00273373	0.000810084	EGFR/IL6	2
BP	GO:0007162	negative regulation of cell adhesion	3/10	301/18866	0.000444035	0.00274495	0.000813407	VEGFA/CASP3/SRC	3
BP	GO:0048511	rhythmic process	3/10	305/18866	0.000461517	0.00284072	0.000841787	EGFR/CASP3/SRC	3
BP	GO:0010518	positive regulation of phospholipase activity	2/10	62/18866	0.000470141	0.00288138	0.000853837	EGFR/FGF2	2
BP	GO:0046686	response to cadmium ion	2/10	64/18866	0.000500935	0.00305699	0.000905875	EGFR/MMP9	2
BP	GO:0060675	ureteric bud morphogenesis	2/10	65/18866	0.000516692	0.00313973	0.000930392	VEGFA/FGF2	2
BP	GO:0072171	mesonephric tubule morphogenesis	2/10	66/18866	0.000532688	0.00322321	0.000955131	VEGFA/FGF2	2
BP	GO:0034332	adherens junction organization	2/10	67/18866	0.000548923	0.00329354	0.000975971	VEGFA/SRC	2
BP	GO:0043550	regulation of lipid kinase activity	2/10	67/18866	0.000548923	0.00329354	0.000975971	FGF2/SRC	2
BP	GO:1903037	regulation of leukocyte cell-cell adhesion	3/10	329/18866	0.000575793	0.0034403	0.00101946	CASP3/IL6/SRC	3
BP	GO:0001655	urogenital system development	3/10	330/18866	0.000580912	0.00344918	0.00102209	VEGFA/FGF2/MMP9	3
BP	GO:2000573	positive regulation of DNA biosynthetic process	2/10	69/18866	0.00058211	0.00344918	0.00102209	FGF2/SRC	2
BP	GO:0043010	camera-type eye development	3/10	332/18866	0.000591239	0.00347444	0.00102958	VEGFA/EGFR/FGF2	3
BP	GO:0050863	regulation of T cell activation	3/10	332/18866	0.000591239	0.00347444	0.00102958	CASP3/IL6/SRC	3
BP	GO:0032496	response to lipopolysaccharide	3/10	334/18866	0.000601684	0.00352133	0.00104347	CASP3/IL6/SRC	3
BP	GO:0050663	cytokine secretion	2/10	72/18866	0.000633679	0.00369344	0.00109447	GAPDH/SRC	2
BP	GO:0010517	regulation of phospholipase activity	2/10	73/18866	0.000651345	0.00376567	0.00111588	EGFR/FGF2	2
BP	GO:0072078	nephron tubule morphogenesis	2/10	73/18866	0.000651345	0.00376567	0.00111588	VEGFA/FGF2	2
BP	GO:0051881	regulation of mitochondrial membrane potential	2/10	74/18866	0.000669248	0.00385357	0.00114193	KDR/SRC	2
BP	GO:0010506	regulation of autophagy	3/10	347/18866	0.000672481	0.00385664	0.00114283	GAPDH/CASP3/KDR	3
BP	GO:0031100	animal organ regeneration	2/10	75/18866	0.000687389	0.00389521	0.00115426	EGFR/IL6	2
BP	GO:0035924	cellular response to vascular endothelial growth factor stimulus	2/10	75/18866	0.000687389	0.00389521	0.00115426	VEGFA/KDR	2
BP	GO:0072088	nephron epithelium morphogenesis	2/10	75/18866	0.000687389	0.00389521	0.00115426	VEGFA/FGF2	2
BP	GO:0060193	positive regulation of lipase activity	2/10	76/18866	0.000705768	0.00396786	0.00117579	EGFR/FGF2	2
BP	GO:0071229	cellular response to acid chemical	2/10	76/18866	0.000705768	0.00396786	0.00117579	VEGFA/EGFR	2
BP	GO:0061333	renal tubule morphogenesis	2/10	77/18866	0.000724383	0.00402564	0.00119291	VEGFA/FGF2	2
BP	GO:0072028	nephron morphogenesis	2/10	77/18866	0.000724383	0.00402564	0.00119291	VEGFA/FGF2	2
BP	GO:0002237	response to molecule of bacterial origin	3/10	356/18866	0.000724503	0.00402564	0.00119291	CASP3/IL6/SRC	3
BP	GO:0001666	response to hypoxia	3/10	359/18866	0.000742401	0.00409324	0.00121295	VEGFA/CASP3/SRC	3
BP	GO:0031589	cell-substrate adhesion	3/10	359/18866	0.000742401	0.00409324	0.00121295	VEGFA/KDR/SRC	3
BP	GO:0007159	leukocyte cell-cell adhesion	3/10	364/18866	0.000772858	0.00424477	0.00125785	CASP3/IL6/SRC	3
BP	GO:0010038	response to metal ion	3/10	366/18866	0.000785262	0.00429638	0.00127314	EGFR/CASP3/MMP9	3
BP	GO:0036293	response to decreased oxygen levels	3/10	371/18866	0.00081683	0.00445204	0.00131927	VEGFA/CASP3/SRC	3
BP	GO:0001570	vasculogenesis	2/10	83/18866	0.000841045	0.00453212	0.001343	VEGFA/KDR	2
BP	GO:0048708	astrocyte differentiation	2/10	83/18866	0.000841045	0.00453212	0.001343	EGFR/IL6	2
BP	GO:2000243	positive regulation of reproductive process	2/10	83/18866	0.000841045	0.00453212	0.001343	VEGFA/SRC	2
BP	GO:0006970	response to osmotic stress	2/10	85/18866	0.000881819	0.00473398	0.00140282	EGFR/CASP3	2
BP	GO:0001776	leukocyte homeostasis	2/10	86/18866	0.00090256	0.00480984	0.0014253	CASP3/IL6	2
BP	GO:0001654	eye development	3/10	384/18866	0.000902688	0.00480984	0.0014253	VEGFA/EGFR/FGF2	3
BP	GO:0031349	positive regulation of defense response	3/10	385/18866	0.000909522	0.00482824	0.00143075	EGFR/IL6/SRC	3
BP	GO:0048013	ephrin receptor signaling pathway	2/10	87/18866	0.000923535	0.0048308	0.00143151	MMP9/SRC	2
BP	GO:0051781	positive regulation of cell division	2/10	87/18866	0.000923535	0.0048308	0.00143151	VEGFA/FGF2	2
BP	GO:1904705	regulation of vascular associated smooth muscle cell proliferation	2/10	87/18866	0.000923535	0.0048308	0.00143151	FGF2/MMP9	2
BP	GO:1990874	vascular associated smooth muscle cell proliferation	2/10	87/18866	0.000923535	0.0048308	0.00143151	FGF2/MMP9	2
BP	GO:0150063	visual system development	3/10	388/18866	0.000930221	0.00484801	0.00143661	VEGFA/EGFR/FGF2	3
BP	GO:0014068	positive regulation of phosphatidylinositol 3-kinase signaling	2/10	88/18866	0.000944745	0.00490581	0.00145373	KDR/SRC	2
BP	GO:0030900	forebrain development	3/10	391/18866	0.000951221	0.00492153	0.00145839	EGFR/CASP3/SRC	3
BP	GO:0048880	sensory system development	3/10	394/18866	0.000972521	0.00501358	0.00148567	VEGFA/EGFR/FGF2	3
BP	GO:0070482	response to oxygen levels	3/10	396/18866	0.00098689	0.00505619	0.0014983	VEGFA/CASP3/SRC	3
BP	GO:0042058	regulation of epidermal growth factor receptor signaling pathway	2/10	90/18866	0.00098787	0.00505619	0.0014983	EGFR/MMP9	2
BP	GO:0042493	response to drug	3/10	397/18866	0.000994125	0.00507004	0.0015024	EGFR/CASP3/SRC	3
BP	GO:0051899	membrane depolarization	2/10	91/18866	0.00100978	0.00513157	0.00152063	KDR/SRC	2
BP	GO:0072080	nephron tubule development	2/10	93/18866	0.00105431	0.00533886	0.00158206	VEGFA/FGF2	2
BP	GO:0060993	kidney morphogenesis	2/10	94/18866	0.00107693	0.00541497	0.00160461	VEGFA/FGF2	2
BP	GO:1904035	regulation of epithelial cell apoptotic process	2/10	94/18866	0.00107693	0.00541497	0.00160461	IL6/KDR	2
BP	GO:0061326	renal tubule development	2/10	95/18866	0.00109978	0.00547206	0.00162153	VEGFA/FGF2	2
BP	GO:0097194	execution phase of apoptosis	2/10	95/18866	0.00109978	0.00547206	0.00162153	CASP3/IL6	2
BP	GO:1903725	regulation of phospholipid metabolic process	2/10	95/18866	0.00109978	0.00547206	0.00162153	FGF2/SRC	2
BP	GO:0002690	positive regulation of leukocyte chemotaxis	2/10	96/18866	0.00112286	0.00556751	0.00164981	VEGFA/IL6	2
BP	GO:1901184	regulation of ERBB signaling pathway	2/10	97/18866	0.00114617	0.00564391	0.00167246	EGFR/MMP9	2
BP	GO:1901655	cellular response to ketone	2/10	97/18866	0.00114617	0.00564391	0.00167246	EGFR/SRC	2
BP	GO:0001657	ureteric bud development	2/10	98/18866	0.00116972	0.00572041	0.00169513	VEGFA/FGF2	2
BP	GO:2001243	negative regulation of intrinsic apoptotic signaling pathway	2/10	98/18866	0.00116972	0.00572041	0.00169513	MMP9/SRC	2
BP	GO:0072163	mesonephric epithelium development	2/10	99/18866	0.0011935	0.005797	0.00171782	VEGFA/FGF2	2
BP	GO:0072164	mesonephric tubule development	2/10	99/18866	0.0011935	0.005797	0.00171782	VEGFA/FGF2	2
BP	GO:0070301	cellular response to hydrogen peroxide	2/10	100/18866	0.00121751	0.00589359	0.00174644	IL6/SRC	2
BP	GO:0060191	regulation of lipase activity	2/10	101/18866	0.00124176	0.00599065	0.0017752	EGFR/FGF2	2
BP	GO:0034329	cell junction assembly	3/10	434/18866	0.00128618	0.00616545	0.001827	VEGFA/KDR/SRC	3
BP	GO:0001823	mesonephros development	2/10	103/18866	0.00129094	0.00616545	0.001827	VEGFA/FGF2	2
BP	GO:1901890	positive regulation of cell junction assembly	2/10	103/18866	0.00129094	0.00616545	0.001827	VEGFA/KDR	2
BP	GO:0001819	positive regulation of cytokine production	3/10	447/18866	0.00140041	0.00666597	0.00197532	GAPDH/IL6/SRC	3
BP	GO:0008593	regulation of Notch signaling pathway	2/10	108/18866	0.00141796	0.0066854	0.00198108	EGFR/SRC	2
BP	GO:0071887	leukocyte apoptotic process	2/10	108/18866	0.00141796	0.0066854	0.00198108	CASP3/IL6	2
BP	GO:0043254	regulation of protein-containing complex assembly	3/10	449/18866	0.00141854	0.0066854	0.00198108	VEGFA/SRC/MMP3	3
BP	GO:0048568	embryonic organ development	3/10	451/18866	0.00143682	0.00674925	0.002	VEGFA/EGFR/KDR	3
BP	GO:2000278	regulation of DNA biosynthetic process	2/10	109/18866	0.00144405	0.00676101	0.00200348	FGF2/SRC	2
BP	GO:0072009	nephron epithelium development	2/10	110/18866	0.00147038	0.00686177	0.00203334	VEGFA/FGF2	2
BP	GO:0019932	second-messenger-mediated signaling	3/10	456/18866	0.00148316	0.00689885	0.00204433	VEGFA/EGFR/KDR	3
BP	GO:0043200	response to amino acid	2/10	114/18866	0.00157798	0.0073161	0.00216797	EGFR/CASP3	2
BP	GO:0060964	regulation of gene silencing by miRNA	2/10	116/18866	0.00163316	0.00754742	0.00223652	EGFR/IL6	2
BP	GO:0045446	endothelial cell differentiation	2/10	117/18866	0.00166109	0.00762714	0.00226014	VEGFA/KDR	2
BP	GO:1904019	epithelial cell apoptotic process	2/10	117/18866	0.00166109	0.00762714	0.00226014	IL6/KDR	2
BP	GO:0010822	positive regulation of mitochondrion organization	2/10	119/18866	0.00171764	0.00786153	0.0023296	MMP9/KDR	2
BP	GO:0060147	regulation of posttranscriptional gene silencing	2/10	120/18866	0.00174626	0.00793253	0.00235064	EGFR/IL6	2
BP	GO:0060966	regulation of gene silencing by RNA	2/10	120/18866	0.00174626	0.00793253	0.00235064	EGFR/IL6	2
BP	GO:0042110	T cell activation	3/10	483/18866	0.00174982	0.00793253	0.00235064	CASP3/IL6/SRC	3
BP	GO:0030218	erythrocyte differentiation	2/10	121/18866	0.00177511	0.0080217	0.00237706	VEGFA/CASP3	2
BP	GO:0010811	positive regulation of cell-substrate adhesion	2/10	122/18866	0.00180418	0.00810181	0.0024008	VEGFA/KDR	2
BP	GO:0021782	glial cell development	2/10	122/18866	0.00180418	0.00810181	0.0024008	EGFR/IL6	2
BP	GO:0002688	regulation of leukocyte chemotaxis	2/10	124/18866	0.00186302	0.00833978	0.00247132	VEGFA/IL6	2
BP	GO:0022604	regulation of cell morphogenesis	3/10	499/18866	0.00192125	0.0085736	0.00254061	VEGFA/KDR/SRC	3
BP	GO:0072089	stem cell proliferation	2/10	128/18866	0.00198341	0.00882339	0.00261463	VEGFA/FGF2	2
BP	GO:0034101	erythrocyte homeostasis	2/10	129/18866	0.00201407	0.00893198	0.00264681	VEGFA/CASP3	2
BP	GO:0003158	endothelium development	2/10	135/18866	0.00220281	0.00970868	0.00287696	VEGFA/KDR	2
BP	GO:0048565	digestive tract development	2/10	135/18866	0.00220281	0.00970868	0.00287696	EGFR/SRC	2
BP	GO:0009411	response to UV	2/10	140/18866	0.00236628	0.0103652	0.00307151	EGFR/CASP3	2
BP	GO:0060968	regulation of gene silencing	2/10	140/18866	0.00236628	0.0103652	0.00307151	EGFR/IL6	2
BP	GO:0001889	liver development	2/10	141/18866	0.00239965	0.0104473	0.00309583	EGFR/IL6	2
BP	GO:0032355	response to estradiol	2/10	141/18866	0.00239965	0.0104473	0.00309583	EGFR/CASP3	2
BP	GO:0002687	positive regulation of leukocyte migration	2/10	142/18866	0.00243325	0.0104975	0.00311072	VEGFA/IL6	2
BP	GO:0030879	mammary gland development	2/10	142/18866	0.00243325	0.0104975	0.00311072	VEGFA/SRC	2
BP	GO:0072073	kidney epithelium development	2/10	142/18866	0.00243325	0.0104975	0.00311072	VEGFA/FGF2	2
BP	GO:0072006	nephron development	2/10	143/18866	0.00246706	0.0106113	0.00314445	VEGFA/FGF2	2
BP	GO:0061008	hepaticobiliary system development	2/10	144/18866	0.0025011	0.0107254	0.00317826	EGFR/IL6	2
BP	GO:0044409	entry into host	2/10	147/18866	0.00260456	0.0111024	0.00328997	EGFR/SRC	2
BP	GO:0055123	digestive system development	2/10	147/18866	0.00260456	0.0111024	0.00328997	EGFR/SRC	2
BP	GO:0035148	tube formation	2/10	150/18866	0.00271002	0.0114834	0.00340287	VEGFA/CASP3	2
BP	GO:0090263	positive regulation of canonical Wnt signaling pathway	2/10	150/18866	0.00271002	0.0114834	0.00340287	EGFR/SRC	2
BP	GO:0045834	positive regulation of lipid metabolic process	2/10	153/18866	0.00281749	0.0119035	0.00352734	FGF2/SRC	2
BP	GO:0008360	regulation of cell shape	2/10	156/18866	0.00292694	0.0123294	0.00365357	VEGFA/KDR	2
BP	GO:0030168	platelet activation	2/10	158/18866	0.00300102	0.0125306	0.00371318	IL6/SRC	2
BP	GO:0035051	cardiocyte differentiation	2/10	158/18866	0.00300102	0.0125306	0.00371318	VEGFA/EGFR	2
BP	GO:0050729	positive regulation of inflammatory response	2/10	158/18866	0.00300102	0.0125306	0.00371318	EGFR/IL6	2
BP	GO:2001242	regulation of intrinsic apoptotic signaling pathway	2/10	166/18866	0.00330614	0.0137643	0.00407877	MMP9/SRC	2
BP	GO:0034250	positive regulation of cellular amide metabolic process	2/10	167/18866	0.00334527	0.0138465	0.00410312	CASP3/IL6	2
BP	GO:0042129	regulation of T cell proliferation	2/10	167/18866	0.00334527	0.0138465	0.00410312	CASP3/IL6	2
BP	GO:0052126	movement in host environment	2/10	169/18866	0.00342418	0.0141322	0.00418777	EGFR/SRC	2
BP	GO:2000241	regulation of reproductive process	2/10	170/18866	0.00346396	0.0142552	0.00422422	VEGFA/SRC	2
BP	GO:0030307	positive regulation of cell growth	2/10	171/18866	0.00350397	0.0143371	0.00424851	VEGFA/EGFR	2
BP	GO:0051302	regulation of cell division	2/10	171/18866	0.00350397	0.0143371	0.00424851	VEGFA/FGF2	2
BP	GO:0021543	pallium development	2/10	173/18866	0.00358462	0.0146253	0.00433389	EGFR/CASP3	2
BP	GO:0030177	positive regulation of Wnt signaling pathway	2/10	183/18866	0.00400095	0.0162774	0.00482345	EGFR/SRC	2
BP	GO:0048639	positive regulation of developmental growth	2/10	187/18866	0.00417353	0.0169312	0.00501722	VEGFA/FGF2	2
BP	GO:0010821	regulation of mitochondrion organization	2/10	191/18866	0.00434955	0.0175456	0.00519928	MMP9/KDR	2
BP	GO:0022408	negative regulation of cell-cell adhesion	2/10	191/18866	0.00434955	0.0175456	0.00519928	VEGFA/CASP3	2
BP	GO:0071248	cellular response to metal ion	2/10	193/18866	0.00443884	0.0178554	0.00529108	EGFR/MMP9	2
BP	GO:0007219	Notch signaling pathway	2/10	195/18866	0.004529	0.0180654	0.0053533	EGFR/SRC	2
BP	GO:0042098	T cell proliferation	2/10	195/18866	0.004529	0.0180654	0.0053533	CASP3/IL6	2
BP	GO:0050864	regulation of B cell activation	2/10	195/18866	0.004529	0.0180654	0.0053533	CASP3/IL6	2
BP	GO:0007565	female pregnancy	2/10	196/18866	0.00457439	0.0181451	0.00537692	VEGFA/MMP9	2
BP	GO:0071897	DNA biosynthetic process	2/10	196/18866	0.00457439	0.0181451	0.00537692	FGF2/SRC	2
BP	GO:1901654	response to ketone	2/10	200/18866	0.00475811	0.0187695	0.00556196	EGFR/SRC	2
BP	GO:2000377	regulation of reactive oxygen species metabolic process	2/10	200/18866	0.00475811	0.0187695	0.00556196	EGFR/MMP3	2
BP	GO:0031099	regeneration	2/10	201/18866	0.00480457	0.0189006	0.0056008	EGFR/IL6	2
BP	GO:0071383	cellular response to steroid hormone stimulus	2/10	206/18866	0.00504005	0.0197725	0.00585917	EGFR/SRC	2
BP	GO:0071222	cellular response to lipopolysaccharide	2/10	208/18866	0.00513572	0.019824	0.00587442	IL6/SRC	2
BP	GO:0071456	cellular response to hypoxia	2/10	208/18866	0.00513572	0.019824	0.00587442	VEGFA/SRC	2
BP	GO:0009612	response to mechanical stimulus	2/10	209/18866	0.00518388	0.019824	0.00587442	EGFR/SRC	2
BP	GO:0030100	regulation of endocytosis	2/10	210/18866	0.00523224	0.019824	0.00587442	VEGFA/SRC	2
BP	GO:0045216	cell-cell junction organization	2/10	210/18866	0.00523224	0.019824	0.00587442	VEGFA/SRC	2
BP	GO:0043393	regulation of protein binding	2/10	211/18866	0.00528081	0.019824	0.00587442	MMP9/SRC	2
BP	GO:0070555	response to interleukin-1	2/10	211/18866	0.00528081	0.019824	0.00587442	IL6/SRC	2
BP	GO:0032025	response to cobalt ion	1/10	10/18866	0.00528917	0.019824	0.00587442	CASP3	1
BP	GO:0048739	cardiac muscle fiber development	1/10	10/18866	0.00528917	0.019824	0.00587442	VEGFA	1
BP	GO:0051901	positive regulation of mitochondrial depolarization	1/10	10/18866	0.00528917	0.019824	0.00587442	KDR	1
BP	GO:0070091	glucagon secretion	1/10	10/18866	0.00528917	0.019824	0.00587442	IL6	1
BP	GO:0070092	regulation of glucagon secretion	1/10	10/18866	0.00528917	0.019824	0.00587442	IL6	1
BP	GO:0090037	positive regulation of protein kinase C signaling	1/10	10/18866	0.00528917	0.019824	0.00587442	VEGFA	1
BP	GO:0097050	type B pancreatic cell apoptotic process	1/10	10/18866	0.00528917	0.019824	0.00587442	IL6	1
BP	GO:1901725	regulation of histone deacetylase activity	1/10	10/18866	0.00528917	0.019824	0.00587442	VEGFA	1
BP	GO:2000048	negative regulation of cell-cell adhesion mediated by cadherin	1/10	10/18866	0.00528917	0.019824	0.00587442	VEGFA	1
BP	GO:2000659	regulation of interleukin-1-mediated signaling pathway	1/10	10/18866	0.00528917	0.019824	0.00587442	IL6	1
BP	GO:0002685	regulation of leukocyte migration	2/10	212/18866	0.0053296	0.0199232	0.00590383	VEGFA/IL6	2
BP	GO:0090276	regulation of peptide hormone secretion	2/10	213/18866	0.0053786	0.0200539	0.00594255	EGFR/IL6	2
BP	GO:0006006	glucose metabolic process	2/10	214/18866	0.0054278	0.0201322	0.00596576	GAPDH/SRC	2
BP	GO:0050870	positive regulation of T cell activation	2/10	214/18866	0.0054278	0.0201322	0.00596576	IL6/SRC	2
BP	GO:0036294	cellular response to decreased oxygen levels	2/10	218/18866	0.00562672	0.0207059	0.00613577	VEGFA/SRC	2
BP	GO:0050670	regulation of lymphocyte proliferation	2/10	219/18866	0.00567697	0.0207059	0.00613577	CASP3/IL6	2
BP	GO:0002064	epithelial cell development	2/10	221/18866	0.0057781	0.0207059	0.00613577	VEGFA/SRC	2
BP	GO:0032944	regulation of mononuclear cell proliferation	2/10	221/18866	0.0057781	0.0207059	0.00613577	CASP3/IL6	2
BP	GO:0035768	endothelial cell chemotaxis to fibroblast growth factor	1/10	11/18866	0.0058167	0.0207059	0.00613577	FGF2	1
BP	GO:0048875	chemical homeostasis within a tissue	1/10	11/18866	0.0058167	0.0207059	0.00613577	VEGFA	1
BP	GO:0051024	positive regulation of immunoglobulin secretion	1/10	11/18866	0.0058167	0.0207059	0.00613577	IL6	1
BP	GO:0051712	positive regulation of killing of cells of other organism	1/10	11/18866	0.0058167	0.0207059	0.00613577	GAPDH	1
BP	GO:0051974	negative regulation of telomerase activity	1/10	11/18866	0.0058167	0.0207059	0.00613577	SRC	1
BP	GO:0060947	cardiac vascular smooth muscle cell differentiation	1/10	11/18866	0.0058167	0.0207059	0.00613577	VEGFA	1
BP	GO:0071803	positive regulation of podosome assembly	1/10	11/18866	0.0058167	0.0207059	0.00613577	SRC	1
BP	GO:2000392	regulation of lamellipodium morphogenesis	1/10	11/18866	0.0058167	0.0207059	0.00613577	SRC	1
BP	GO:2000544	regulation of endothelial cell chemotaxis to fibroblast growth factor	1/10	11/18866	0.0058167	0.0207059	0.00613577	FGF2	1
BP	GO:2000551	regulation of T-helper 2 cell cytokine production	1/10	11/18866	0.0058167	0.0207059	0.00613577	IL6	1
BP	GO:0019722	calcium-mediated signaling	2/10	222/18866	0.00582898	0.0207059	0.00613577	EGFR/KDR	2
BP	GO:0071219	cellular response to molecule of bacterial origin	2/10	222/18866	0.00582898	0.0207059	0.00613577	IL6/SRC	2
BP	GO:0097529	myeloid leukocyte migration	2/10	222/18866	0.00582898	0.0207059	0.00613577	VEGFA/IL6	2
BP	GO:0016485	protein processing	2/10	223/18866	0.00588007	0.0208356	0.00617418	CASP3/SRC	2
BP	GO:0044706	multi-multicellular organism process	2/10	226/18866	0.00603457	0.0213301	0.00632074	VEGFA/MMP9	2
BP	GO:0010001	glial cell differentiation	2/10	230/18866	0.00624349	0.0214849	0.00636661	EGFR/IL6	2
BP	GO:0097191	extrinsic apoptotic signaling pathway	2/10	230/18866	0.00624349	0.0214849	0.00636661	CASP3/SRC	2
BP	GO:0048738	cardiac muscle tissue development	2/10	231/18866	0.00629623	0.0214849	0.00636661	VEGFA/FGF2	2
BP	GO:0002551	mast cell chemotaxis	1/10	12/18866	0.00634398	0.0214849	0.00636661	VEGFA	1
BP	GO:0010960	magnesium ion homeostasis	1/10	12/18866	0.00634398	0.0214849	0.00636661	EGFR	1
BP	GO:0032494	response to peptidoglycan	1/10	12/18866	0.00634398	0.0214849	0.00636661	IL6	1
BP	GO:0035766	cell chemotaxis to fibroblast growth factor	1/10	12/18866	0.00634398	0.0214849	0.00636661	FGF2	1
BP	GO:0051549	positive regulation of keratinocyte migration	1/10	12/18866	0.00634398	0.0214849	0.00636661	MMP9	1
BP	GO:0071679	commissural neuron axon guidance	1/10	12/18866	0.00634398	0.0214849	0.00636661	VEGFA	1
BP	GO:0072540	T-helper 17 cell lineage commitment	1/10	12/18866	0.00634398	0.0214849	0.00636661	IL6	1
BP	GO:0072584	caveolin-mediated endocytosis	1/10	12/18866	0.00634398	0.0214849	0.00636661	SRC	1
BP	GO:0150065	regulation of deacetylase activity	1/10	12/18866	0.00634398	0.0214849	0.00636661	VEGFA	1
BP	GO:1902510	regulation of apoptotic DNA fragmentation	1/10	12/18866	0.00634398	0.0214849	0.00636661	IL6	1
BP	GO:1904181	positive regulation of membrane depolarization	1/10	12/18866	0.00634398	0.0214849	0.00636661	KDR	1
BP	GO:1904847	regulation of cell chemotaxis to fibroblast growth factor	1/10	12/18866	0.00634398	0.0214849	0.00636661	FGF2	1
BP	GO:1905941	positive regulation of gonad development	1/10	12/18866	0.00634398	0.0214849	0.00636661	SRC	1
BP	GO:2001214	positive regulation of vasculogenesis	1/10	12/18866	0.00634398	0.0214849	0.00636661	KDR	1
BP	GO:0030595	leukocyte chemotaxis	2/10	232/18866	0.00634919	0.0214849	0.00636661	VEGFA/IL6	2
BP	GO:2001234	negative regulation of apoptotic signaling pathway	2/10	233/18866	0.00640235	0.0216136	0.00640474	MMP9/SRC	2
BP	GO:0071453	cellular response to oxygen levels	2/10	235/18866	0.00650928	0.0218712	0.00648107	VEGFA/SRC	2
BP	GO:1903039	positive regulation of leukocyte cell-cell adhesion	2/10	235/18866	0.00650928	0.0218712	0.00648107	IL6/SRC	2
BP	GO:0032872	regulation of stress-activated MAPK cascade	2/10	237/18866	0.00661704	0.0221811	0.0065729	VEGFA/EGFR	2
BP	GO:0070302	regulation of stress-activated protein kinase signaling cascade	2/10	240/18866	0.00678022	0.0225041	0.00666863	VEGFA/EGFR	2
BP	GO:0070663	regulation of leukocyte proliferation	2/10	240/18866	0.00678022	0.0225041	0.00666863	CASP3/IL6	2
BP	GO:0007494	midgut development	1/10	13/18866	0.00687101	0.0225041	0.00666863	EGFR	1
BP	GO:0014842	regulation of skeletal muscle satellite cell proliferation	1/10	13/18866	0.00687101	0.0225041	0.00666863	FGF2	1
BP	GO:0031053	primary miRNA processing	1/10	13/18866	0.00687101	0.0225041	0.00666863	IL6	1
BP	GO:0032429	regulation of phospholipase A2 activity	1/10	13/18866	0.00687101	0.0225041	0.00666863	EGFR	1
BP	GO:0045602	negative regulation of endothelial cell differentiation	1/10	13/18866	0.00687101	0.0225041	0.00666863	VEGFA	1
BP	GO:0061029	eyelid development in camera-type eye	1/10	13/18866	0.00687101	0.0225041	0.00666863	EGFR	1
BP	GO:0097531	mast cell migration	1/10	13/18866	0.00687101	0.0225041	0.00666863	VEGFA	1
BP	GO:2000194	regulation of female gonad development	1/10	13/18866	0.00687101	0.0225041	0.00666863	SRC	1
BP	GO:0051402	neuron apoptotic process	2/10	245/18866	0.00705629	0.0230581	0.00683278	GAPDH/CASP3	2
BP	GO:0071216	cellular response to biotic stimulus	2/10	246/18866	0.00711211	0.0231874	0.00687111	IL6/SRC	2
BP	GO:0014841	skeletal muscle satellite cell proliferation	1/10	14/18866	0.00739778	0.0235279	0.00697201	FGF2	1
BP	GO:0014857	regulation of skeletal muscle cell proliferation	1/10	14/18866	0.00739778	0.0235279	0.00697201	FGF2	1
BP	GO:0035791	platelet-derived growth factor receptor-beta signaling pathway	1/10	14/18866	0.00739778	0.0235279	0.00697201	SRC	1
BP	GO:0038166	angiotensin-activated signaling pathway	1/10	14/18866	0.00739778	0.0235279	0.00697201	SRC	1
BP	GO:0042659	regulation of cell fate specification	1/10	14/18866	0.00739778	0.0235279	0.00697201	FGF2	1
BP	GO:0046007	negative regulation of activated T cell proliferation	1/10	14/18866	0.00739778	0.0235279	0.00697201	CASP3	1
BP	GO:0050930	induction of positive chemotaxis	1/10	14/18866	0.00739778	0.0235279	0.00697201	VEGFA	1
BP	GO:0051547	regulation of keratinocyte migration	1/10	14/18866	0.00739778	0.0235279	0.00697201	MMP9	1
BP	GO:0051709	regulation of killing of cells of other organism	1/10	14/18866	0.00739778	0.0235279	0.00697201	GAPDH	1
BP	GO:1903624	regulation of DNA catabolic process	1/10	14/18866	0.00739778	0.0235279	0.00697201	IL6	1
BP	GO:1903799	negative regulation of production of miRNAs involved in gene silencing by miRNA	1/10	14/18866	0.00739778	0.0235279	0.00697201	IL6	1
BP	GO:0019318	hexose metabolic process	2/10	254/18866	0.00756603	0.0240095	0.00711473	GAPDH/SRC	2
BP	GO:0030072	peptide hormone secretion	2/10	257/18866	0.0077396	0.0242831	0.00719578	EGFR/IL6	2
BP	GO:0021537	telencephalon development	2/10	259/18866	0.00785632	0.0242831	0.00719578	EGFR/CASP3	2
BP	GO:0007611	learning or memory	2/10	260/18866	0.00791498	0.0242831	0.00719578	EGFR/CASP3	2
BP	GO:0010455	positive regulation of cell fate commitment	1/10	15/18866	0.00792431	0.0242831	0.00719578	FGF2	1
BP	GO:0014856	skeletal muscle cell proliferation	1/10	15/18866	0.00792431	0.0242831	0.00719578	FGF2	1
BP	GO:0033623	regulation of integrin activation	1/10	15/18866	0.00792431	0.0242831	0.00719578	SRC	1
BP	GO:0034349	glial cell apoptotic process	1/10	15/18866	0.00792431	0.0242831	0.00719578	CASP3	1
BP	GO:0035635	entry of bacterium into host cell	1/10	15/18866	0.00792431	0.0242831	0.00719578	SRC	1
BP	GO:0035745	T-helper 2 cell cytokine production	1/10	15/18866	0.00792431	0.0242831	0.00719578	IL6	1
BP	GO:0045779	negative regulation of bone resorption	1/10	15/18866	0.00792431	0.0242831	0.00719578	IL6	1
BP	GO:0048569	post-embryonic animal organ development	1/10	15/18866	0.00792431	0.0242831	0.00719578	VEGFA	1
BP	GO:0060841	venous blood vessel development	1/10	15/18866	0.00792431	0.0242831	0.00719578	VEGFA	1
BP	GO:0071801	regulation of podosome assembly	1/10	15/18866	0.00792431	0.0242831	0.00719578	SRC	1
BP	GO:1900119	positive regulation of execution phase of apoptosis	1/10	15/18866	0.00792431	0.0242831	0.00719578	IL6	1
BP	GO:1901550	regulation of endothelial cell development	1/10	15/18866	0.00792431	0.0242831	0.00719578	VEGFA	1
BP	GO:1903140	regulation of establishment of endothelial barrier	1/10	15/18866	0.00792431	0.0242831	0.00719578	VEGFA	1
BP	GO:0046883	regulation of hormone secretion	2/10	267/18866	0.00833123	0.0250882	0.00743437	EGFR/IL6	2
BP	GO:0001780	neutrophil homeostasis	1/10	16/18866	0.00845058	0.0250882	0.00743437	IL6	1
BP	GO:0002295	T-helper cell lineage commitment	1/10	16/18866	0.00845058	0.0250882	0.00743437	IL6	1
BP	GO:0002830	positive regulation of type 2 immune response	1/10	16/18866	0.00845058	0.0250882	0.00743437	IL6	1
BP	GO:0017014	protein nitrosylation	1/10	16/18866	0.00845058	0.0250882	0.00743437	GAPDH	1
BP	GO:0018119	peptidyl-cysteine S-nitrosylation	1/10	16/18866	0.00845058	0.0250882	0.00743437	GAPDH	1
BP	GO:0030214	hyaluronan catabolic process	1/10	16/18866	0.00845058	0.0250882	0.00743437	FGF2	1
BP	GO:0043116	negative regulation of vascular permeability	1/10	16/18866	0.00845058	0.0250882	0.00743437	VEGFA	1
BP	GO:0051770	positive regulation of nitric-oxide synthase biosynthetic process	1/10	16/18866	0.00845058	0.0250882	0.00743437	KDR	1
BP	GO:0060576	intestinal epithelial cell development	1/10	16/18866	0.00845058	0.0250882	0.00743437	SRC	1
BP	GO:0061450	trophoblast cell migration	1/10	16/18866	0.00845058	0.0250882	0.00743437	VEGFA	1
BP	GO:0071732	cellular response to nitric oxide	1/10	16/18866	0.00845058	0.0250882	0.00743437	MMP3	1
BP	GO:0086103	G protein-coupled receptor signaling pathway involved in heart process	1/10	16/18866	0.00845058	0.0250882	0.00743437	SRC	1
BP	GO:1901163	regulation of trophoblast cell migration	1/10	16/18866	0.00845058	0.0250882	0.00743437	VEGFA	1
BP	GO:2001212	regulation of vasculogenesis	1/10	16/18866	0.00845058	0.0250882	0.00743437	KDR	1
BP	GO:0051091	positive regulation of DNA-binding transcription factor activity	2/10	270/18866	0.00851262	0.02522	0.00747341	VEGFA/IL6	2
BP	GO:0010715	regulation of extracellular matrix disassembly	1/10	17/18866	0.0089766	0.0258961	0.00767378	IL6	1
BP	GO:0030889	negative regulation of B cell proliferation	1/10	17/18866	0.0089766	0.0258961	0.00767378	CASP3	1
BP	GO:0031065	positive regulation of histone deacetylation	1/10	17/18866	0.0089766	0.0258961	0.00767378	VEGFA	1
BP	GO:0032966	negative regulation of collagen biosynthetic process	1/10	17/18866	0.0089766	0.0258961	0.00767378	IL6	1
BP	GO:0043117	positive regulation of vascular permeability	1/10	17/18866	0.0089766	0.0258961	0.00767378	VEGFA	1
BP	GO:0046851	negative regulation of bone remodeling	1/10	17/18866	0.0089766	0.0258961	0.00767378	IL6	1
BP	GO:0072673	lamellipodium morphogenesis	1/10	17/18866	0.0089766	0.0258961	0.00767378	SRC	1
BP	GO:0090141	positive regulation of mitochondrial fission	1/10	17/18866	0.0089766	0.0258961	0.00767378	KDR	1
BP	GO:0090185	negative regulation of kidney development	1/10	17/18866	0.0089766	0.0258961	0.00767378	MMP9	1
BP	GO:0098962	regulation of postsynaptic neurotransmitter receptor activity	1/10	17/18866	0.0089766	0.0258961	0.00767378	SRC	1
BP	GO:1903209	positive regulation of oxidative stress-induced cell death	1/10	17/18866	0.0089766	0.0258961	0.00767378	MMP3	1
BP	GO:2000811	negative regulation of anoikis	1/10	17/18866	0.0089766	0.0258961	0.00767378	SRC	1
BP	GO:2001267	regulation of cysteine-type endopeptidase activity involved in apoptotic signaling pathway	1/10	17/18866	0.0089766	0.0258961	0.00767378	MMP9	1
BP	GO:0022409	positive regulation of cell-cell adhesion	2/10	279/18866	0.00906755	0.0261058	0.0077359	IL6/SRC	2
BP	GO:0046651	lymphocyte proliferation	2/10	283/18866	0.00931933	0.0265246	0.00786002	CASP3/IL6	2
BP	GO:0007411	axon guidance	2/10	284/18866	0.00938277	0.0265246	0.00786002	VEGFA/SRC	2
BP	GO:0097485	neuron projection guidance	2/10	285/18866	0.00944641	0.0265246	0.00786002	VEGFA/SRC	2
BP	GO:0010713	negative regulation of collagen metabolic process	1/10	18/18866	0.00950237	0.0265246	0.00786002	IL6	1
BP	GO:0032740	positive regulation of interleukin-17 production	1/10	18/18866	0.00950237	0.0265246	0.00786002	IL6	1
BP	GO:0036035	osteoclast development	1/10	18/18866	0.00950237	0.0265246	0.00786002	SRC	1
BP	GO:0051023	regulation of immunoglobulin secretion	1/10	18/18866	0.00950237	0.0265246	0.00786002	IL6	1
BP	GO:0051895	negative regulation of focal adhesion assembly	1/10	18/18866	0.00950237	0.0265246	0.00786002	SRC	1
BP	GO:0060977	coronary vasculature morphogenesis	1/10	18/18866	0.00950237	0.0265246	0.00786002	VEGFA	1
BP	GO:0090036	regulation of protein kinase C signaling	1/10	18/18866	0.00950237	0.0265246	0.00786002	VEGFA	1
BP	GO:0090190	positive regulation of branching involved in ureteric bud morphogenesis	1/10	18/18866	0.00950237	0.0265246	0.00786002	VEGFA	1
BP	GO:0150078	positive regulation of neuroinflammatory response	1/10	18/18866	0.00950237	0.0265246	0.00786002	IL6	1
BP	GO:0150118	negative regulation of cell-substrate junction organization	1/10	18/18866	0.00950237	0.0265246	0.00786002	SRC	1
BP	GO:2000641	regulation of early endosome to late endosome transport	1/10	18/18866	0.00950237	0.0265246	0.00786002	SRC	1
BP	GO:0032943	mononuclear cell proliferation	2/10	286/18866	0.00951024	0.0265246	0.00786002	CASP3/IL6	2
BP	GO:0051403	stress-activated MAPK cascade	2/10	286/18866	0.00951024	0.0265246	0.00786002	VEGFA/EGFR	2
BP	GO:0072593	reactive oxygen species metabolic process	2/10	288/18866	0.00963849	0.0268299	0.00795049	EGFR/MMP3	2
BP	GO:0051604	protein maturation	2/10	293/18866	0.00996255	0.0272759	0.00808263	CASP3/SRC	2
CC	GO:0045121	membrane raft	4/10	329/19559	1.52394e-05	0.000341139	0.000220496	EGFR/CASP3/KDR/SRC	4
CC	GO:0098857	membrane microdomain	4/10	330/19559	1.54226e-05	0.000341139	0.000220496	EGFR/CASP3/KDR/SRC	4
CC	GO:0098589	membrane region	4/10	343/19559	1.79547e-05	0.000341139	0.000220496	EGFR/CASP3/KDR/SRC	4
CC	GO:0005770	late endosome	2/10	278/19559	0.00840149	0.0939943	0.0607535	EGFR/SRC	2
CC	GO:0031965	nuclear membrane	2/10	301/19559	0.00979022	0.0939943	0.0607535	GAPDH/EGFR	2
