# Supplementary material for: Mechanism of action of curculigoside ameliorating osteoporosis: an analysis based on network pharmacology and experimental validation
Source: Front Endocrinol (Lausanne). 2025 Aug 21;16:1549471. doi: 10.3389/fendo.2025.1549471 (PMC12408278; doi:10.3389/fendo.2025.1549471)
Supplement: Supplementary file 4 [file Table2.xlsx]

## Sheet: Sheet 1
ID	Description	GeneRatio	BgRatio	pvalue	p.adjust	qvalue	geneID	Count
hsa01521	EGFR tyrosine kinase inhibitor resistance	6/10	79/8115	1.4294e-10	1.77246e-08	8.42595e-09	VEGFA/EGFR/IL6/FGF2/KDR/SRC	6
hsa05205	Proteoglycans in cancer	7/10	205/8115	6.67516e-10	4.1386e-08	1.96742e-08	VEGFA/EGFR/CASP3/FGF2/MMP9/KDR/SRC	7
hsa05219	Bladder cancer	4/10	41/8115	1.15227e-07	4.7627e-06	2.2641e-06	VEGFA/EGFR/MMP9/SRC	4
hsa05167	Kaposi sarcoma-associated herpesvirus infection	5/10	194/8115	1.69588e-06	5.25722e-05	2.49919e-05	VEGFA/CASP3/IL6/FGF2/SRC	5
hsa04015	Rap1 signaling pathway	5/10	210/8115	2.50945e-06	5.46651e-05	2.59868e-05	VEGFA/EGFR/FGF2/KDR/SRC	5
hsa05417	Lipid and atherosclerosis	5/10	215/8115	2.81854e-06	5.46651e-05	2.59868e-05	CASP3/IL6/MMP9/SRC/MMP3	5
hsa04657	IL-17 signaling pathway	4/10	94/8115	3.36208e-06	5.46651e-05	2.59868e-05	CASP3/IL6/MMP9/MMP3	4
hsa05163	Human cytomegalovirus infection	5/10	225/8115	3.52678e-06	5.46651e-05	2.59868e-05	VEGFA/EGFR/CASP3/IL6/SRC	5
hsa04066	HIF-1 signaling pathway	4/10	109/8115	6.07886e-06	8.37532e-05	3.98148e-05	VEGFA/GAPDH/EGFR/IL6	4
hsa04668	TNF signaling pathway	4/10	112/8115	6.77431e-06	8.40014e-05	3.99328e-05	CASP3/IL6/MMP9/MMP3	4
hsa04926	Relaxin signaling pathway	4/10	129/8115	1.18869e-05	0.000133998	6.37001e-05	VEGFA/EGFR/MMP9/SRC	4
hsa04010	MAPK signaling pathway	5/10	294/8115	1.30926e-05	0.00013529	6.43143e-05	VEGFA/EGFR/CASP3/FGF2/KDR	5
hsa05418	Fluid shear stress and atherosclerosis	4/10	139/8115	1.59827e-05	0.000152451	7.24723e-05	VEGFA/MMP9/KDR/SRC	4
hsa05161	Hepatitis B	4/10	162/8115	2.92668e-05	0.00025922	0.000123228	CASP3/IL6/MMP9/SRC	4
hsa04151	PI3K-Akt signaling pathway	5/10	354/8115	3.22881e-05	0.000266915	0.000126887	VEGFA/EGFR/IL6/FGF2/KDR	5
hsa04370	VEGF signaling pathway	3/10	59/8115	4.22534e-05	0.000327464	0.000155671	VEGFA/KDR/SRC	3
hsa05130	Pathogenic Escherichia coli infection	4/10	197/8115	6.3089e-05	0.000460179	0.000218761	GAPDH/CASP3/IL6/SRC	4
hsa04510	Focal adhesion	4/10	201/8115	6.82488e-05	0.000461029	0.000219165	VEGFA/EGFR/KDR/SRC	4
hsa05120	Epithelial cell signaling in Helicobacter pylori infection	3/10	70/8115	7.06415e-05	0.000461029	0.000219165	EGFR/CASP3/SRC	3
hsa05207	Chemical carcinogenesis - receptor activation	4/10	212/8115	8.40353e-05	0.000521019	0.000247683	VEGFA/EGFR/FGF2/SRC	4
hsa04014	Ras signaling pathway	4/10	232/8115	0.000119375	0.000704878	0.000335086	VEGFA/EGFR/FGF2/KDR	4
hsa04020	Calcium signaling pathway	4/10	240/8115	0.000136172	0.000767516	0.000364863	VEGFA/EGFR/FGF2/KDR	4
hsa05323	Rheumatoid arthritis	3/10	93/8115	0.000164976	0.000889438	0.000422823	VEGFA/IL6/MMP3	3
hsa05215	Prostate cancer	3/10	97/8115	0.000186959	0.000955977	0.000454454	EGFR/MMP9/MMP3	3
hsa01522	Endocrine resistance	3/10	98/8115	0.000192737	0.000955977	0.000454454	EGFR/MMP9/SRC	3
hsa04933	AGE-RAGE signaling pathway in diabetic complications	3/10	100/8115	0.000204641	0.00097598	0.000463963	VEGFA/CASP3/IL6	3
hsa05206	MicroRNAs in cancer	4/10	310/8115	0.000365413	0.00167819	0.000797782	VEGFA/EGFR/CASP3/MMP9	4
hsa04915	Estrogen signaling pathway	3/10	138/8115	0.000529076	0.00234305	0.00111384	EGFR/MMP9/SRC	3
hsa05152	Tuberculosis	3/10	180/8115	0.00114819	0.00490952	0.0023339	CASP3/IL6/SRC	3
hsa05202	Transcriptional misregulation in cancer	3/10	193/8115	0.00140498	0.00580725	0.00276066	IL6/MMP9/MMP3	3
hsa04810	Regulation of actin cytoskeleton	3/10	218/8115	0.00199545	0.00798181	0.00379441	EGFR/FGF2/SRC	3
hsa05134	Legionellosis	2/10	57/8115	0.00210397	0.00800215	0.00380408	CASP3/IL6	2
hsa05208	Chemical carcinogenesis - reactive oxygen species	3/10	223/8115	0.0021296	0.00800215	0.00380408	VEGFA/EGFR/SRC	3
hsa05171	Coronavirus disease - COVID-19	3/10	232/8115	0.00238515	0.00869877	0.00413524	EGFR/IL6/MMP3	3
hsa05132	Salmonella infection	3/10	249/8115	0.00291873	0.0103406	0.00491576	GAPDH/CASP3/IL6	3
hsa04520	Adherens junction	2/10	71/8115	0.00324589	0.0111803	0.0053149	EGFR/SRC	2
hsa05218	Melanoma	2/10	72/8115	0.00333643	0.0111815	0.00531551	EGFR/FGF2	2
hsa05133	Pertussis	2/10	76/8115	0.00371042	0.0117972	0.00560819	CASP3/IL6	2
hsa05212	Pancreatic cancer	2/10	76/8115	0.00371042	0.0117972	0.00560819	VEGFA/EGFR	2
hsa04012	ErbB signaling pathway	2/10	85/8115	0.00462034	0.014297	0.00679654	EGFR/SRC	2
hsa05210	Colorectal cancer	2/10	86/8115	0.00472724	0.014297	0.00679654	EGFR/CASP3	2
hsa04540	Gap junction	2/10	88/8115	0.00494448	0.014598	0.00693962	EGFR/SRC	2
hsa04912	GnRH signaling pathway	2/10	93/8115	0.00550757	0.0158823	0.00755016	EGFR/SRC	2
hsa05165	Human papillomavirus infection	3/10	331/8115	0.00651583	0.0181655	0.00863556	VEGFA/EGFR/CASP3	3
hsa05146	Amoebiasis	2/10	102/8115	0.00659232	0.0181655	0.00863556	CASP3/IL6	2
hsa04625	C-type lectin receptor signaling pathway	2/10	104/8115	0.00684567	0.0184535	0.00877248	IL6/SRC	2
hsa05010	Alzheimer disease	3/10	384/8115	0.00983647	0.0259515	0.0123369	GAPDH/CASP3/IL6	3
hsa04068	FoxO signaling pathway	2/10	131/8115	0.0106916	0.0276199	0.01313	EGFR/IL6	2
hsa05135	Yersinia infection	2/10	137/8115	0.0116512	0.0294847	0.0140165	IL6/SRC	2
hsa05162	Measles	2/10	139/8115	0.0119794	0.0297088	0.014123	CASP3/IL6	2
hsa04936	Alcoholic liver disease	2/10	142/8115	0.0124793	0.0303418	0.0144239	CASP3/IL6	2
hsa05224	Breast cancer	2/10	147/8115	0.0133328	0.0317937	0.0151141	EGFR/FGF2	2
hsa05226	Gastric cancer	2/10	149/8115	0.0136813	0.0320091	0.0152166	EGFR/FGF2	2
hsa04921	Oxytocin signaling pathway	2/10	154/8115	0.0145701	0.0332565	0.0158095	EGFR/SRC	2
hsa04932	Non-alcoholic fatty liver disease	2/10	155/8115	0.0147509	0.0332565	0.0158095	CASP3/IL6	2
hsa05160	Hepatitis C	2/10	157/8115	0.0151153	0.0334696	0.0159109	EGFR/CASP3	2
hsa04630	JAK-STAT signaling pathway	2/10	162/8115	0.0160437	0.034902	0.0165918	EGFR/IL6	2
hsa05164	Influenza A	2/10	171/8115	0.017776	0.0380039	0.0180664	CASP3/IL6	2
hsa05168	Herpes simplex virus 1 infection	3/10	495/8115	0.0196105	0.0412152	0.019593	CASP3/IL6/SRC	3
hsa05169	Epstein-Barr virus infection	2/10	202/8115	0.024326	0.0495574	0.0235587	CASP3/IL6	2
hsa05415	Diabetic cardiomyopathy	2/10	203/8115	0.0245519	0.0495574	0.0235587	GAPDH/MMP9	2
hsa05203	Viral carcinogenesis	2/10	204/8115	0.0247787	0.0495574	0.0235587	CASP3/SRC	2
hsa05131	Shigellosis	2/10	247/8115	0.0353415	0.0694434	0.0330121	EGFR/SRC	2
hsa01523	Antifolate resistance	1/10	30/8115	0.0363794	0.0694434	0.0330121	IL6	1
hsa04144	Endocytosis	2/10	251/8115	0.0364018	0.0694434	0.0330121	EGFR/SRC	2
hsa04215	Apoptosis - multiple species	1/10	32/8115	0.0387618	0.0728253	0.0346198	CASP3	1
hsa05020	Prion disease	2/10	273/8115	0.0424568	0.0785767	0.037354	CASP3/IL6	2
hsa05143	African trypanosomiasis	1/10	37/8115	0.0446947	0.081502	0.0387446	IL6	1
hsa05332	Graft-versus-host disease	1/10	42/8115	0.0505945	0.0909234	0.0432234	IL6	1
hsa04672	Intestinal immune network for IgA production	1/10	49/8115	0.0587992	0.104159	0.0495151	IL6	1
hsa05144	Malaria	1/10	50/8115	0.0599661	0.104729	0.0497865	IL6	1
hsa05213	Endometrial cancer	1/10	58/8115	0.0692543	0.119271	0.0566994	EGFR	1
hsa05416	Viral myocarditis	1/10	60/8115	0.0715634	0.12156	0.0577873	CASP3	1
hsa04623	Cytosolic DNA-sensing pathway	1/10	63/8115	0.0750174	0.125705	0.0597578	IL6	1
hsa05321	Inflammatory bowel disease	1/10	65/8115	0.0773136	0.127825	0.0607658	IL6	1
hsa00010	Glycolysis / Gluconeogenesis	1/10	67/8115	0.0796047	0.12915	0.0613957	GAPDH	1
hsa05211	Renal cell carcinoma	1/10	69/8115	0.0818907	0.12915	0.0613957	VEGFA	1
hsa04917	Prolactin signaling pathway	1/10	70/8115	0.0830318	0.12915	0.0613957	SRC	1
hsa05230	Central carbon metabolism in cancer	1/10	70/8115	0.0830318	0.12915	0.0613957	EGFR	1
hsa04137	Mitophagy - animal	1/10	72/8115	0.0853101	0.12915	0.0613957	SRC	1
hsa05223	Non-small cell lung cancer	1/10	72/8115	0.0853101	0.12915	0.0613957	EGFR	1
hsa01524	Platinum drug resistance	1/10	73/8115	0.0864474	0.12915	0.0613957	CASP3	1
hsa04115	p53 signaling pathway	1/10	73/8115	0.0864474	0.12915	0.0613957	CASP3	1
hsa01230	Biosynthesis of amino acids	1/10	75/8115	0.0887181	0.129424	0.0615258	GAPDH	1
hsa05214	Glioma	1/10	75/8115	0.0887181	0.129424	0.0615258	EGFR	1
hsa05100	Bacterial invasion of epithelial cells	1/10	77/8115	0.0909837	0.131186	0.0623633	SRC	1
hsa04727	GABAergic synapse	1/10	89/8115	0.104471	0.14711	0.0699334	SRC	1
hsa05235	PD-L1 expression and PD-1 checkpoint pathway in cancer	1/10	89/8115	0.104471	0.14711	0.0699334	EGFR	1
hsa05410	Hypertrophic cardiomyopathy	1/10	90/8115	0.105587	0.14711	0.0699334	IL6	1
hsa05222	Small cell lung cancer	1/10	92/8115	0.107815	0.148545	0.0706155	CASP3	1
hsa05022	Pathways of neurodegeneration - multiple diseases	2/10	476/8115	0.113096	0.152293	0.0723974	CASP3/IL6	2
hsa04750	Inflammatory mediator regulation of TRP channels	1/10	98/8115	0.114468	0.152293	0.0723974	SRC	1
hsa05231	Choline metabolism in cancer	1/10	98/8115	0.114468	0.152293	0.0723974	EGFR	1
hsa04640	Hematopoietic cell lineage	1/10	99/8115	0.115573	0.152293	0.0723974	IL6	1
hsa04061	Viral protein interaction with cytokine and cytokine receptor	1/10	100/8115	0.116676	0.152293	0.0723974	IL6	1
hsa05142	Chagas disease	1/10	102/8115	0.118879	0.153552	0.0729959	IL6	1
hsa04620	Toll-like receptor signaling pathway	1/10	104/8115	0.121077	0.154779	0.0735791	IL6	1
hsa04928	Parathyroid hormone synthesis, secretion and action	1/10	106/8115	0.12327	0.155568	0.0739544	EGFR	1
hsa04659	Th17 cell differentiation	1/10	108/8115	0.125458	0.155568	0.0739544	IL6	1
hsa04931	Insulin resistance	1/10	108/8115	0.125458	0.155568	0.0739544	IL6	1
hsa05145	Toxoplasmosis	1/10	112/8115	0.12982	0.15867	0.0754289	CASP3	1
hsa04670	Leukocyte transendothelial migration	1/10	114/8115	0.131993	0.15867	0.0754289	MMP9	1
hsa01200	Carbon metabolism	1/10	115/8115	0.133078	0.15867	0.0754289	GAPDH	1
hsa04726	Serotonergic synapse	1/10	115/8115	0.133078	0.15867	0.0754289	CASP3	1
hsa04919	Thyroid hormone signaling pathway	1/10	121/8115	0.139562	0.164816	0.0783504	SRC	1
hsa04611	Platelet activation	1/10	124/8115	0.142787	0.167034	0.079405	SRC	1
hsa04650	Natural killer cell mediated cytotoxicity	1/10	131/8115	0.150271	0.174146	0.0827857	CASP3	1
hsa04210	Apoptosis	1/10	136/8115	0.15558	0.178629	0.0849172	CASP3	1
hsa04550	Signaling pathways regulating pluripotency of stem cells	1/10	143/8115	0.162963	0.18539	0.0881309	FGF2	1
hsa04072	Phospholipase D signaling pathway	1/10	148/8115	0.168201	0.189609	0.0901367	EGFR	1
hsa04934	Cushing syndrome	1/10	155/8115	0.175485	0.195434	0.0929058	EGFR	1
hsa04218	Cellular senescence	1/10	156/8115	0.176521	0.195434	0.0929058	IL6	1
hsa05225	Hepatocellular carcinoma	1/10	168/8115	0.18886	0.206537	0.0981838	EGFR	1
hsa04530	Tight junction	1/10	169/8115	0.18988	0.206537	0.0981838	SRC	1
hsa04360	Axon guidance	1/10	182/8115	0.203045	0.218935	0.104078	SRC	1
hsa04621	NOD-like receptor signaling pathway	1/10	184/8115	0.205053	0.219194	0.104201	IL6	1
hsa04613	Neutrophil extracellular trap formation	1/10	190/8115	0.21105	0.223677	0.106332	SRC	1
hsa04062	Chemokine signaling pathway	1/10	192/8115	0.21304	0.223872	0.106425	SRC	1
hsa05170	Human immunodeficiency virus 1 infection	1/10	212/8115	0.232692	0.242469	0.115265	CASP3	1
hsa05166	Human T-cell leukemia virus 1 infection	1/10	222/8115	0.242351	0.250429	0.11905	IL6	1
hsa05012	Parkinson disease	1/10	266/8115	0.283566	0.290596	0.138144	CASP3	1
hsa04060	Cytokine-cytokine receptor interaction	1/10	295/8115	0.309615	0.314691	0.149598	IL6	1
hsa05016	Huntington disease	1/10	306/8115	0.319271	0.321866	0.153009	CASP3	1
hsa05014	Amyotrophic lateral sclerosis	1/10	364/8115	0.368201	0.368201	0.175036	CASP3	1
